# Supplementary material for: Insights into the molecular mechanism of yellow cuticle coloration by a chitin-binding carotenoprotein in gregarious locusts
Source: Commun Biol. 2024 Apr 11;7:448. doi: 10.1038/s42003-024-06149-x (PMC11009388; doi:10.1038/s42003-024-06149-x)
Supplement: Supplementary file 4 — Supplementary Data 1 [file 42003_2024_6149_MOESM4_ESM.xlsx]

## Sheet: Figure 1
Figure 1
Panel C					Panel D				Panel E				Panel F						Panel H							Panel I
	new leg	old leg	carotene in hexane	protein	native BBP (locust)		recombinant BBP βCar			recombinant BBP (βCar)	native BBP (locust)	recombinant BmCBP (Zea)		IUPRED3(short)	PONDR-VLXT	PONDR-VL3	PONDR-VSL2	DISOPRED3,1	no urea		2M urea			Peak 2	Peak 1		BBP (βCar) CD data	AF2 BBP with C	AF2 BBP no C
Raman shift, cm-1	Intensity, rel. units				Elution volume, ml	Absorbance at 450 nm	Elution volume, ml	Absorbance at 450 nm	Wavelength, nm	Absorbance			Residue number	ID score					Elution volume, ml	Absorbance at 450 nm	Elution volume, min	Absorbance at 450 nm	Wavelength, nm	Absorbance		Wavelength, nm	Norm CD signal
605.43	-0.006	-0.025	0.007	0.026	-0.13005	-0.193	0.0027	-0.023	240	56.463	102.797	--	23	0.901	0.208	0.479	0.799	0.14	0	2.09e-05	-0.55	-1.51e-06	240	0.4	0.251	280	-0.095
607.94	-0.002	-0.016	0.008	0.024	-0.1269	-0.188	0.00585	-0.022	241	54.396	89.529	--	24	0.828	0.244	0.478	0.74	0.11	0.01079	2.35e-05	-0.537	-3.02e-06	241	0.343	0.223	279	-0.034
610.45	-0.001	-0.005	0.007	0.024	-0.1242	-0.184	0.00855	-0.021	242	52.82	79.414	--	25	0.744	0.301	0.477	0.674	0.04	0.02241	5.9e-06	-0.523	8.49e-07	242	0.305	0.198	278	-0.13
612.961	-9.127e-05	-0.0001379	0.008	0.024	-0.12105	-0.179	0.0117	-0.019	243	51.544	70.808	--	26	0.653	0.36	0.473	0.701	0.03	0.0332	-1.78e-05	-0.51	2.29e-06	243	0.267	0.178	277	-0.121
615.471	-0.002	-0.0004057	0.009	0.023	-0.1179	-0.173	0.01485	-0.018	244	50.57	64.354	--	27	0.561	0.375	0.471	0.652	0.02	0.04399	-3.35e-05	-0.497	-7.97e-06	244	0.238	0.163	276	-0.108
617.981	-0.005	-0.0002854	0.007	0.023	-0.1152	-0.167	0.01755	-0.017	245	49.892	59.66	66.276	28	0.471	0.39	0.472	0.583	0.02	0.05561	-3.09e-05	-0.483	-2.57e-05	245	0.219	0.15	275	-0.073
620.491	-0.004	-0.002	0.007	0.023	-0.11205	-0.164	0.0207	-0.018	246	49.395	56.022	63.892	29	0.387	0.381	0.472	0.515	0.02	0.0664	-1.17e-05	-0.47	-3.86e-05	246	0.2	0.14	274	-0.084
623.002	-0.002	-0.004	0.008	0.021	-0.1089	-0.164	0.0234	-0.02	247	49.092	53.622	62.179	30	0.312	0.367	0.473	0.477	0.03	0.07719	2.25e-06	-0.457	-4.29e-05	247	0.19	0.133	273	-0.111
625.512	-0.003	-0.004	0.007	0.021	-0.1062	-0.167	0.02655	-0.02	248	48.914	51.961	60.977	31	0.249	0.347	0.472	0.426	0.03	0.08881	-9.05e-06	-0.443	-4.44e-05	248	0.181	0.129	272	-0.105
628.022	-0.004	-0.007	0.007	0.018	-0.10305	-0.172	0.0297	-0.02	249	48.854	50.987	60.192	32	0.199	0.312	0.471	0.395	0.02	0.0996	-3.56e-05	-0.43	-4.98e-05	249	0.171	0.128	271	0.015
630.532	-0.011	-0.015	0.006	0.019	-0.0999	-0.176	0.0324	-0.02	250	48.899	50.642	59.779	33	0.166	0.258	0.475	0.399	0.02	0.11039	-5.46e-05	-0.417	-5.89e-05	250	0.171	0.128	270	-0.122
633.042	-0.007	-0.006	0.008	0.012	-0.0972	-0.179	0.03555	-0.02	251	49.051	50.851	59.69	34	0.148	0.243	0.483	0.373	0.02	0.12201	-6.05e-05	-0.403	-6.57e-05	251	0.171	0.129	269	-0.066
635.553	-0.006	-0.012	0.007	0.017	-0.09405	-0.182	0.0387	-0.02	252	49.278	51.422	59.839	35	0.143	0.204	0.487	0.361	0.02	0.1328	-5.81e-05	-0.39	-6.51e-05	252	0.171	0.13	268	0.082
638.063	-0.011	-0.01	0.005	0.014	-0.0909	-0.185	0.0414	-0.021	253	49.58	52.28	60.198	36	0.149	0.172	0.486	0.344	0.02	0.14359	-5.3e-05	-0.377	-5.95e-05	253	0.181	0.135	267	-0.102
640.573	-0.006	-0.005	0.008	0.01	-0.0882	-0.185	0.04455	-0.023	254	49.902	53.269	60.78	37	0.153	0.151	0.48	0.304	0.02	0.15521	-5.2e-05	-0.363	-5.42e-05	254	0.181	0.139	266	-0.072
643.083	-0.003	0.003	0.007	0.011	-0.08505	-0.184	0.0477	-0.024	255	50.247	54.348	61.544	38	0.167	0.147	0.472	0.317	0.02	0.166	-5.79e-05	-0.35	-5.19e-05	255	0.19	0.144	265	0.075
645.594	-0.001	0.01	0.009	0.011	-0.08235	-0.182	0.05085	-0.024	256	50.669	55.768	62.476	39	0.174	0.134	0.464	0.345	0.01	0.17679	-6.7e-05	-0.337	-5.33e-05	256	0.19	0.15	264	0.078
648.104	-0.001	0.014	0.01	0.017	-0.0792	-0.184	0.05355	-0.023	257	51.158	57.552	63.556	40	0.176	0.117	0.458	0.306	0.01	0.18841	-7.75e-05	-0.323	-5.85e-05	257	0.2	0.157	263	0.093
650.614	-0.007	0.018	0.01	0.015	-0.07605	-0.185	0.0567	-0.021	258	51.668	59.448	64.747	41	0.16	0.155	0.452	0.288	0.01	0.1992	-9.82e-05	-0.31	-6.48e-05	258	0.21	0.164	262	0.096
653.124	-0.012	0.015	0.01	0.013	-0.0729	-0.184	0.05985	-0.018	259	52.214	61.363	66.011	42	0.143	0.188	0.45	0.283	0.01	0.20999	-0.000134	-0.297	-6.68e-05	259	0.219	0.171	261	0.14
655.634	-0.009	0.006	0.009	0.013	-0.0702	-0.179	0.06255	-0.017	260	52.699	62.975	67.324	43	0.135	0.226	0.446	0.306	0.01	0.22161	-0.000162	-0.283	-6.01e-05	260	0.229	0.179	260	0.037	-0.031	-0.03
658.145	-0.012	-0.0008557	0.007	0.01	-0.06705	-0.175	0.0657	-0.018	261	53.184	64.55	68.699	44	0.137	0.313	0.441	0.342	0.01	0.2324	-0.00016	-0.27	-4.69e-05	261	0.238	0.186	259	0.135	-0.051	-0.05
660.655	-0.014	-0.003	0.006	0.01	-0.0639	-0.17	0.06885	-0.021	262	53.675	66.159	70.121	45	0.132	0.397	0.438	0.366	0.01	0.24319	-0.000138	-0.257	-3.85e-05	262	0.238	0.193	258	0.081	-0.063	-0.06
663.165	-0.008	0.003	0.007	0.011	-0.0612	-0.165	0.07155	-0.025	263	54.171	67.875	71.574	46	0.148	0.483	0.437	0.402	0.01	0.25481	-0.00013	-0.243	-4.43e-05	263	0.248	0.2	257	0.091	-0.067	-0.057
665.675	-0.006	0.003	0.005	0.013	-0.05805	-0.162	0.0747	-0.028	264	54.704	69.809	73.054	47	0.184	0.569	0.432	0.397	0.01	0.2656	-0.000171	-0.23	-5.79e-05	264	0.257	0.209	256	0.189	-0.029	-0.024
668.186	0.0004269	0.000933	0.007	0.014	-0.0549	-0.164	0.0774	-0.031	265	55.238	71.773	74.532	48	0.21	0.656	0.43	0.405	0.01	0.27639	2.62e-05	-0.217	2.34e-05	265	0.267	0.216	255	0.064	-0.04	-0.03
670.696	-0.007	0.003	0.005	0.013	-0.0522	-0.169	0.08055	-0.031	266	55.721	73.53	75.995	49	0.241	0.756	0.427	0.41	0.01	0.28801	4.82e-05	-0.203	4.6e-05	266	0.276	0.221	254	0.108	-0.048	-0.043
673.206	-0.007	0.003	0.003	0.015	-0.04905	-0.176	0.0837	-0.029	267	56.177	75.197	77.438	50	0.269	0.797	0.421	0.413	0.01	0.2988	5.78e-05	-0.19	5.26e-05	267	0.286	0.228	253	0.237	-0.032	-0.024
675.716	-0.004	0.014	0.008	0.011	-0.0459	-0.181	0.08685	-0.027	268	56.585	76.749	78.794	51	0.289	0.859	0.411	0.404	0.01	0.30959	5.63e-05	-0.177	4.35e-05	268	0.286	0.234	252	0.052	-0.039	-0.021
678.226	-0.0006282	0.005	0.008	0.006	-0.0432	-0.182	0.08955	-0.025	269	56.93	78.135	80.089	52	0.299	0.896	0.412	0.431	0.01	0.32121	5.12e-05	-0.163	2.43e-05	269	0.295	0.238	251	0.15	-0.068	-0.047
680.737	0.007	0.013	0.01	0.007	-0.04005	-0.182	0.0927	-0.022	270	57.219	79.41	81.304	53	0.31	0.891	0.411	0.442	0.01	0.332	4.62e-05	-0.15	-2.71e-06	270	0.305	0.242	250	0.183	-0.066	-0.054
683.247	0.011	0.014	0.006	0.011	-0.0369	-0.182	0.0954	-0.021	271	57.454	80.506	82.405	54	0.321	0.889	0.407	0.454	0.01	0.34362	3.68e-05	-0.136	-3.39e-05	271	0.305	0.245	249	0.072	-0.094	-0.077
685.757	0.007	0.018	0.003	0.015	-0.0342	-0.184	0.09855	-0.019	272	57.654	81.471	83.407	55	0.324	0.895	0.405	0.466	0.01	0.35441	1.68e-05	-0.123	-6.03e-05	272	0.314	0.248	248	0.138	-0.117	-0.103
688.267	0.003	0.019	0.005	0.011	-0.03105	-0.185	0.1017	-0.019	273	57.846	82.485	84.31	56	0.327	0.905	0.404	0.481	0.01	0.3652	-5.83e-06	-0.11	-7.04e-05	273	0.314	0.251	247	0.122	-0.13	-0.12
690.778	0.002	0.01	0.005	0.013	-0.0279	-0.185	0.10485	-0.019	274	57.993	83.347	85.105	57	0.331	0.919	0.4	0.477	0.02	0.37682	-1.34e-05	-0.096	-5.75e-05	274	0.314	0.252	246	-0.014	-0.148	-0.131
693.288	0.007	0.003	0.004	0.013	-0.0252	-0.187	0.10755	-0.02	275	58.079	83.95	85.76	58	0.336	0.918	0.393	0.466	0.02	0.38761	-7.9e-07	-0.083	-3.25e-05	275	0.314	0.252	245	0.039	-0.207	-0.189
695.798	0.015	0.01	0.007	0.01	-0.02205	-0.188	0.1107	-0.021	276	58.063	84.299	86.279	59	0.336	0.919	0.383	0.466	0.01	0.3984	1.63e-05	-0.07	-1.62e-05	276	0.314	0.252	244	-0.083	-0.254	-0.239
698.308	0.018	0.02	0.008	0.012	-0.0189	-0.191	0.11385	-0.023	277	57.96	84.314	86.645	60	0.333	0.93	0.372	0.459	0.01	0.41002	1.74e-05	-0.056	-1.25e-05	277	0.314	0.251	243	-0.183	-0.301	-0.287
700.818	0.022	0.017	0.005	0.013	-0.0162	-0.191	0.11655	-0.026	278	57.777	83.971	86.813	61	0.337	0.93	0.36	0.438	0.01	0.42081	-1.01e-05	-0.043	-7.97e-06	278	0.314	0.248	242	-0.183	-0.398	-0.383
703.329	0.018	0.011	0.008	0.009	-0.01305	-0.191	0.1197	-0.027	279	57.562	83.382	86.834	62	0.342	0.928	0.351	0.412	0.01	0.4316	-6e-05	-0.03	3.96e-06	279	0.314	0.244	241	-0.413	-0.519	-0.521
705.839	0.015	0.007	0.01	0.006	-0.0099	-0.193	0.12285	-0.029	280	57.293	82.481	86.72	63	0.344	0.875	0.343	0.402	0.01	0.44322	-0.000107	-0.016	1.94e-05	280	0.305	0.239	240	-0.458	-0.672	-0.671
708.349	0.019	-0.001	0.007	0.009	-0.0072	-0.196	0.12555	-0.029	281	57.006	81.314	86.461	64	0.344	0.799	0.33	0.381	0.01	0.45401	-0.000137	-0.003	3.21e-05	281	0.295	0.235	239	-0.746	-0.85	-0.844
710.859	0.005	-0.004	0.007	0.008	-0.00405	-0.199	0.1287	-0.03	282	56.676	79.907	86.01	65	0.343	0.717	0.316	0.358	0.01	0.4648	-0.000164	0.01	3.39e-05	282	0.295	0.23	238	-1.013	-1.049	-1.043
713.369	-0.001	-0.002	0.007	0.008	-0.00135	-0.202	0.1314	-0.029	283	56.235	77.994	85.302	66	0.346	0.612	0.302	0.358	0.01	0.47642	-0.000194	0.024	2.49e-05	283	0.286	0.223	237	-1.302	-1.272	-1.264
715.88	0.007	-0.002	0.004	0.008	0.0018	-0.202	0.13455	-0.028	284	55.666	75.48	84.274	67	0.338	0.511	0.294	0.372	0.01	0.48721	-0.000211	0.037	1.7e-05	284	0.276	0.213	236	-1.399	-1.528	-1.521
718.39	0.012	-0.002	0.005	0.007	0.00495	-0.204	0.1377	-0.028	285	54.958	72.254	82.851	68	0.332	0.416	0.291	0.362	0.01	0.498	-0.000202	0.05	1.67e-05	285	0.257	0.203	235	-1.809	-1.795	-1.804
720.9	0.011	0.006	0.003	0.005	0.0081	-0.205	0.14085	-0.028	286	54.178	68.575	81.177	69	0.325	0.315	0.29	0.346	0.02	0.50962	-0.000177	0.064	1.83e-05	286	0.238	0.192	234	-2.022	-2.129	-2.147
723.41	0.012	0.006	0.006	0.009	0.0108	-0.205	0.14355	-0.027	287	53.302	64.323	79.377	70	0.301	0.217	0.287	0.339	0.01	0.52041	-0.000159	0.077	1.39e-05	287	0.229	0.179	233	-2.488	-2.476	-2.508
725.921	0.011	0.017	0.006	0.006	0.01395	-0.204	0.1467	-0.025	288	52.448	60.091	77.52	71	0.284	0.125	0.279	0.337	0.01	0.5312	-0.000158	0.09	9.22e-06	288	0.21	0.168	232	-3.063	-2.888	-2.921
728.431	0.003	0.004	0.007	0.009	0.0171	-0.201	0.14985	-0.025	289	51.693	56.29	75.604	72	0.275	0.082	0.271	0.319	0.01	0.54282	-0.000167	0.104	1.59e-05	289	0.19	0.157	231	-3.509	-3.338	-3.367
730.941	0.002	0.003	0.003	0.01	0.0198	-0.198	0.15255	-0.026	290	50.985	52.498	73.582	73	0.271	0.05	0.265	0.334	0.01	0.55361	-0.000169	0.117	2.98e-05	290	0.181	0.146	230	-4.03	-3.79	-3.808
733.451	0.004	0.007	0.005	0.007	0.02295	-0.193	0.1557	-0.026	291	50.338	48.726	71.36	74	0.254	0.028	0.257	0.349	0.01	0.5644	-0.000163	0.13	3.36e-05	291	0.171	0.136	229	-4.524	-4.205	-4.217
735.961	0.007	0.007	0.007	0.008	0.02565	-0.188	0.1584	-0.027	292	49.695	44.705	68.835	75	0.239	0.026	0.247	0.342	0.01	0.57602	-0.000163	0.144	2.58e-05	292	0.152	0.125	228	-4.886	-4.596	-4.607
738.472	0.009	0.011	0.008	0.009	0.0288	-0.184	0.16155	-0.029	293	49.056	40.622	66.177	76	0.231	0.026	0.237	0.358	0.01	0.58681	-0.000172	0.157	2.02e-05	293	0.143	0.115	227	-5.4	-4.949	-4.969
740.982	0.007	0.019	0.009	0.011	0.03195	-0.178	0.1647	-0.031	294	48.356	36.258	63.511	77	0.225	0.023	0.227	0.361	0.01	0.5976	-0.000188	0.17	2.24e-05	294	0.124	0.105	226	-5.812	-5.331	-5.347
743.492	0.003	0.017	0.009	0.008	0.0351	-0.169	0.16785	-0.032	295	47.672	32.158	60.924	78	0.214	0.021	0.221	0.37	0.01	0.60922	-0.000201	0.184	2.82e-05	295	0.114	0.095	225	-6.014	-5.661	-5.678
746.002	0.007	0.014	0.008	0.002	0.0378	-0.164	0.17055	-0.032	296	47.047	28.545	58.518	79	0.207	0.021	0.212	0.371	0.01	0.62001	-0.000204	0.197	3.78e-05	296	0.105	0.087	224	-6.244	-5.952	-5.971
748.513	0.015	0.022	0.007	0.005	0.04095	-0.165	0.1737	-0.032	297	46.525	25.616	56.339	80	0.19	0.018	0.203	0.367	0.01	0.6308	-0.0002	0.21	5.02e-05	297	0.095	0.079	223	-6.473	-6.187	-6.211
751.023	0.013	0.022	0.008	0.011	0.0441	-0.17	0.17685	-0.033	298	46.041	22.998	54.356	81	0.184	0.017	0.194	0.346	0.01	0.64242	-0.000199	0.224	5.71e-05	298	0.086	0.072	222	-6.479	-6.343	-6.374
753.533	0.01	0.024	0.006	0.01	0.0468	-0.176	0.17955	-0.034	299	45.603	20.76	52.558	82	0.166	0.019	0.187	0.34	0.01	0.65321	-0.000206	0.237	5.76e-05	299	0.076	0.066	221	-6.516	-6.448	-6.489
756.043	0.006	0.019	0.006	0.009	0.04995	-0.187	0.1827	-0.035	300	45.2	18.824	50.934	83	0.147	0.016	0.175	0.33	0.01	0.664	-0.000221	0.25	6.32e-05	300	0.067	0.06	220	-6.701	-6.534	-6.572
758.553	-0.0001093	0.018	0.006	0.009	0.05265	-0.198	0.1854	-0.035	301	44.839	17.215	49.464	84	0.136	0.025	0.167	0.311	0.01	0.67562	-0.000238	0.264	7.86e-05	301	0.057	0.055	219	-6.424	-6.518	-6.551
761.064	0.001	0.019	0.007	0.014	0.0558	-0.207	0.18855	-0.035	302	44.488	15.743	48.145	85	0.116	0.037	0.161	0.321	0.01	0.68641	-0.00025	0.277	9.49e-05	302	0.057	0.049	218	-6.41	-6.459	-6.494
763.574	0.005	0.014	0.007	0.013	0.05895	-0.21	0.1917	-0.034	303	44.178	14.503	46.967	86	0.107	0.052	0.152	0.31	0.01	0.6972	-0.00025	0.29	0.000102	303	0.048	0.045	217	-6.234	-6.353	-6.379
766.084	-0.0007819	0.005	0.006	0.012	0.0621	-0.207	0.19485	-0.035	304	43.914	13.458	45.924	87	0.099	0.058	0.143	0.311	0.01	0.70882	-0.000237	0.304	9.81e-05	304	0.048	0.042	216	-6.098	-6.186	-6.202
768.594	-0.002	-0.0009506	0.007	0.007	0.0648	-0.205	0.19755	-0.036	305	43.692	12.607	45.018	88	0.088	0.071	0.139	0.286	0.01	0.71961	-0.000219	0.317	7.94e-05	305	0.038	0.04	215	-5.979	-6.006	-6.001
771.105	0.004	-0.004	0.007	0.012	0.06795	-0.202	0.2007	-0.037	306	43.518	11.956	44.244	89	0.082	0.095	0.136	0.269	0.01	0.7304	-0.000209	0.33	5.19e-05	306	0.038	0.037	214	-5.698	-5.846	-5.814
773.615	0.004	0.005	0.007	0.017	0.0711	-0.201	0.20385	-0.038	307	43.378	11.424	43.581	90	0.089	0.119	0.135	0.257	0.01	0.74202	-0.000214	0.344	3.1e-05	307	0.038	0.035	213	-5.38	-5.716	-5.646
776.125	0.001	0.003	0.006	0.009	0.0738	-0.199	0.20655	-0.038	308	43.272	11.007	43.021	91	0.1	0.155	0.134	0.239	0.01	0.75281	-0.000224	0.357	2.37e-05	308	0.038	0.034	212	-5.134	-5.589	-5.488
778.635	0.0009787	-0.003	0.006	0.011	0.07695	-0.198	0.2097	-0.039	309	43.192	10.711	42.568	92	0.1	0.164	0.135	0.218	0.01	0.7636	-0.000227	0.37	2.13e-05	309	0.038	0.033	211	-4.827	-5.515	-5.356
781.145	0.003	-0.004	0.007	0.014	0.0801	-0.199	0.2124	-0.038	310	43.133	10.475	42.198	93	0.098	0.172	0.134	0.209	0.01	0.77522	-0.000226	0.384	1.74e-05	310	0.029	0.031	210	-4.592	-5.417	-5.195
783.656	0.007	0.003	0.007	0.015	0.0828	-0.202	0.21555	-0.036	311	43.091	10.294	41.895	94	0.099	0.165	0.134	0.215	0.01	0.78601	-0.000231	0.397	2.21e-05	311	0.029	0.031	209	-4.268	-5.27	-4.973
786.166	0.007	0.002	0.007	0.016	0.08595	-0.208	0.2187	-0.034	312	43.06	10.155	41.662	95	0.1	0.154	0.132	0.232	0.01	0.7968	-0.000232	0.41	4.43e-05	312	0.029	0.03	208	-3.547	-5.01	-4.635
788.676	0.005	-0.01	0.009	0.017	0.0891	-0.214	0.2214	-0.033	313	43.037	10.054	41.48	96	0.094	0.157	0.13	0.253	0.01	0.80842	-0.000219	0.424	7.15e-05	313	0.029	0.03	207	-3.025	-4.564	-4.103
791.186	0.002	-0.021	0.008	0.015	0.0918	-0.219	0.22455	-0.032	314	43.025	9.977	41.342	97	0.088	0.148	0.129	0.259	0.01	0.81921	-0.000202	0.437	8.34e-05	314	0.029	0.03	206	-2.042	-3.857	-3.318
793.697	-0.002	-0.023	0.007	0.014	0.09495	-0.221	0.2277	-0.032	315	43.019	9.928	41.236	98	0.083	0.127	0.128	0.267	0.01	0.83	-0.000191	0.45	7.8e-05	315	0.029	0.03	205	-0.952	-2.951	-2.33
796.207	0.000261	-0.021	0.008	0.014	0.09765	-0.219	0.2304	-0.031	316	43.026	9.895	41.163	99	0.087	0.113	0.125	0.261	0.01	0.84162	-0.000193	0.464	6.96e-05	316	0.029	0.03	204	-0.046	-1.867	-1.168
798.717	0.0007478	-0.016	0.007	0.011	0.1008	-0.214	0.23355	-0.031	317	43.036	9.875	41.11	100	0.088	0.101	0.123	0.258	0.01	0.85241	-0.000204	0.477	6.92e-05	317	0.029	0.03	203	1.177	-0.662	0.13
801.227	0.003	-0.007	0.006	0.012	0.10395	-0.211	0.2367	-0.03	318	43.046	9.852	41.07	101	0.099	0.131	0.12	0.252	0.01	0.8632	-0.000217	0.49	7.46e-05	318	0.029	0.031	202	2.266	0.634	1.526
803.737	0.0006134	-0.008	0.001	0.017	0.10665	-0.207	0.2394	-0.031	319	43.067	9.838	41.049	102	0.102	0.136	0.118	0.251	0.01	0.87482	-0.000228	0.504	7.25e-05	319	0.029	0.031	201	3.141	2.089	3.063
806.248	0.003	0.0009748	0.005	0.016	0.1098	-0.205	0.24255	-0.031	320	43.088	9.854	41.033	103	0.112	0.163	0.119	0.248	0.01	0.88561	-0.000238	0.517	5.46e-05	320	0.029	0.031	200	4.515	3.614	4.662
808.758	0.01	0.006	0.009	0.011	0.11295	-0.207	0.2457	-0.031	321	43.11	9.86	41.032	104	0.119	0.207	0.12	0.246	0.01	0.8964	-0.000249	0.53	3e-05	321	0.029	0.031	199	5.76	5.295	6.381
811.268	0.003	0.002	0.012	0.02	0.1161	-0.213	0.2484	-0.031	322	43.143	9.868	41.042	105	0.12	0.246	0.123	0.236	0.01	0.90802	-0.000253	0.544	1.32e-05	322	0.038	0.033	198	6.756	6.969	8.063
813.778	0.002	0.004	0.015	0.009	0.1188	-0.219	0.25155	-0.031	323	43.174	9.876	41.057	106	0.125	0.315	0.126	0.217	0.01	0.91881	-0.000246	0.557	7.57e-06	323	0.038	0.033	197	7.668	8.491	9.579
816.289	0.006	0.019	0.007	0.018	0.12195	-0.221	0.2547	-0.03	324	43.205	9.889	41.079	107	0.121	0.39	0.129	0.204	0.01	0.9296	-0.000237	0.57	1.13e-05	324	0.038	0.033	196	8.331	9.82	10.864
818.799	0.003	0.016	0.005	0.02	0.1251	-0.219	0.25785	-0.029	325	43.235	9.924	41.109	108	0.127	0.475	0.131	0.197	0.01	0.94122	-0.000232	0.584	2.57e-05	325	0.038	0.034	195	8.639	10.813	11.776
821.309	0.016	0.018	0.012	0.011	0.1278	-0.218	0.26055	-0.029	326	43.273	9.934	41.143	109	0.125	0.545	0.131	0.189	0.01	0.95201	-0.000227	0.597	5.05e-05	326	0.038	0.034	194	8.49	11.411	12.271
823.819	0.01	0.02	0.014	0.011	0.13095	-0.218	0.2637	-0.029	327	43.316	9.94	41.184	110	0.13	0.593	0.132	0.177	0.01	0.96363	-0.000223	0.611	8e-05	327	0.038	0.034	193	8.058	11.72	12.468
826.329	0.017	0.031	0.009	0.008	0.1341	-0.216	0.26685	-0.029	328	43.356	9.964	41.227	111	0.135	0.633	0.135	0.177	0.01	0.97442	-0.000222	0.624	0.000102	328	0.038	0.035	192	7.648	11.695	12.327
828.84	0.015	0.04	0.01	0.009	0.1368	-0.216	0.26955	-0.029	329	43.399	10.021	41.272	112	0.144	0.666	0.138	0.175	0.01	0.98521	-0.000226	0.637	0.000106	329	0.038	0.035	191	6.703	11.416	11.927
831.35	0.017	0.039	0.009	0.009	0.13995	-0.214	0.2727	-0.03	330	43.432	10.015	41.321	113	0.165	0.703	0.142	0.167	0.01	0.99683	-0.00023	0.651	9.27e-05	330	0.038	0.035	190	5.714	11.019	11.393
833.86	0.012	0.044	0.009	0.009	0.1431	-0.216	0.27585	-0.031	331	43.472	10.04	41.374	114	0.179	0.73	0.145	0.176	0.01	1.00762	-0.000224	0.664	6.99e-05	331	0.038	0.037	189	4.981	10.358	10.593
836.37	0.012	0.047	0.008	0.011	0.1458	-0.216	0.27855	-0.032	332	43.517	10.064	41.431	115	0.186	0.748	0.145	0.188	0.01	1.01841	-0.000204	0.677	5.06e-05	332	0.038	0.037	188	4.061	9.568	9.666
838.881	0.022	0.048	0.008	0.014	0.14895	-0.213	0.2817	-0.033	333	43.558	10.066	41.489	116	0.197	0.763	0.147	0.201	0.01	1.03003	-0.000183	0.691	4.87e-05	333	0.038	0.037	187	3.145	8.632	8.621
841.391	0.027	0.053	0.009	0.012	0.15165	-0.213	0.2844	-0.034	334	43.59	10.107	41.55	117	0.212	0.748	0.148	0.214	0.01	1.04082	-0.000172	0.704	6.48e-05	334	0.038	0.038	186	2.109	7.546	7.447
843.901	0.02	0.055	0.009	0.012	0.1548	-0.211	0.28755	-0.035	335	43.62	10.126	41.609	118	0.221	0.749	0.15	0.246	0.01	1.05161	-0.000166	0.717	8.29e-05	335	0.038	0.038	185	1.48	6.517	6.336
846.411	0.015	0.049	0.008	0.015	0.15795	-0.211	0.2907	-0.036	336	43.663	10.145	41.665	119	0.222	0.755	0.15	0.256	0.01	1.06323	-0.00016	0.731	9.09e-05	336	0.038	0.04	184	0.468	5.483	5.229
848.921	0.019	0.045	0.009	0.012	0.16065	-0.211	0.2934	-0.035	337	43.698	10.155	41.721	120	0.208	0.719	0.152	0.262	0.01	1.07402	-0.00015	0.744	9.49e-05	337	0.038	0.04	183	-0.272	4.442	4.121
851.432	0.023	0.04	0.01	0.01	0.1638	-0.213	0.29655	-0.034	338	43.738	10.161	41.775	121	0.203	0.683	0.154	0.286	0.01	1.08481	-0.000147	0.757	0.000101	338	0.038	0.04	182	-0.922	3.368	3.007
853.942	0.016	0.033	0.012	0.012	0.16695	-0.216	0.2997	-0.033	339	43.78	10.207	41.825	122	0.197	0.645	0.159	0.316	0.01	1.09643	-0.000157	0.771	0.000102	339	0.038	0.041	181	-1.711	2.33	1.934
856.452	0.009	0.026	0.012	0.01	0.1701	-0.218	0.3024	-0.032	340	43.818	10.214	41.876	123	0.205	0.639	0.163	0.325	0.01	1.10722	-0.000177	0.784	9.26e-05	340	0.038	0.041	180	-2.403	1.35	0.952
858.962	0.003	0.026	0.014	0.012	0.1728	-0.219	0.30555	-0.032	341	43.854	10.238	41.926	124	0.213	0.64	0.167	0.33	0.01	1.11801	-0.000197	0.797	8.2e-05	341	0.048	0.041
861.473	0.006	0.033	0.014	0.015	0.17595	-0.224	0.3087	-0.032	342	43.897	10.242	41.975	125	0.228	0.575	0.172	0.329	0.01	1.12963	-0.000205	0.811	8.24e-05	342	0.048	0.042
863.983	0.011	0.022	0.015	0.014	0.1791	-0.228	0.31185	-0.032	343	43.947	10.273	42.019	126	0.258	0.523	0.177	0.306	0.01	1.14042	-0.000193	0.824	9.21e-05	343	0.048	0.042
866.493	0.008	0.022	0.017	0.018	0.1818	-0.233	0.31455	-0.032	344	43.989	10.3	42.061	127	0.28	0.444	0.187	0.297	0.01	1.15121	-0.000169	0.837	9.52e-05	344	0.048	0.042
869.003	0.008	0.032	0.017	0.014	0.18495	-0.234	0.3177	-0.033	345	44.037	10.297	42.103	128	0.306	0.384	0.195	0.294	0.01	1.16283	-0.00015	0.851	8.16e-05	345	0.048	0.044
871.513	0.004	0.023	0.017	0.012	0.1881	-0.237	0.32085	-0.034	346	44.086	10.307	42.138	129	0.312	0.378	0.204	0.305	0.01	1.17362	-0.00014	0.864	6e-05	346	0.048	0.044
874.024	0.0006302	0.014	0.021	0.022	0.1908	-0.244	0.32355	-0.035	347	44.132	10.329	42.167	130	0.315	0.371	0.208	0.318	0.01	1.18441	-0.000135	0.877	4.54e-05	347	0.048	0.045
876.534	0.004	0.008	0.022	0.016	0.19395	-0.247	0.3267	-0.037	348	44.189	10.364	42.188	131	0.309	0.345	0.213	0.337	0.01	1.19603	-0.000129	0.891	3.87e-05	348	0.048	0.045
879.044	0.001	-0.0003046	0.019	0.01	0.1971	-0.248	0.32985	-0.037	349	44.26	10.408	42.203	132	0.293	0.291	0.216	0.349	0.01	1.20682	-0.000124	0.904	3.1e-05	349	0.048	0.047
881.554	-0.011	-0.002	0.02	0.015	0.1998	-0.25	0.33255	-0.037	350	44.331	10.468	42.213	133	0.271	0.222	0.22	0.363	0.01	1.21761	-0.00012	0.917	2.18e-05	350	0.048	0.048
884.065	-0.003	-0.003	0.018	0.013	0.20295	-0.251	0.3357	-0.038	351	44.41	10.518	42.223	134	0.25	0.247	0.226	0.377	0.01	1.22923	-0.000114	0.931	1.67e-05	351	0.048	0.048
886.575	0.004	-0.005	0.016	0.013	0.2061	-0.25	0.3384	-0.039	352	44.506	10.599	42.234	135	0.244	0.291	0.237	0.396	0.01	1.24002	-0.000108	0.944	1.82e-05	352	0.048	0.049
889.085	-0.003	-0.01	0.014	0.016	0.2088	-0.247	0.34155	-0.039	353	44.608	10.7	42.245	136	0.239	0.332	0.245	0.4	0.01	1.25081	-0.000108	0.957	2.61e-05	353	0.048	0.051
891.595	1.883e-05	-0.005	0.013	0.013	0.21195	-0.247	0.3447	-0.04	354	44.725	10.797	42.259	137	0.236	0.352	0.26	0.404	0.01	1.26243	-0.000116	0.971	3.88e-05	354	0.057	0.052
894.105	0.005	-0.011	0.012	0.013	0.21465	-0.25	0.3474	-0.041	355	44.844	10.934	42.28	138	0.23	0.382	0.271	0.398	0.01	1.27322	-0.00013	0.984	4.99e-05	355	0.057	0.055
896.616	0.009	-0.016	0.015	0.009	0.2178	-0.254	0.35055	-0.043	356	44.978	11.057	42.304	139	0.227	0.388	0.284	0.391	0.01	1.28401	-0.000144	0.997	5.15e-05	356	0.057	0.056
899.126	0.005	-0.015	0.009	0.01	0.22095	-0.257	0.3537	-0.045	357	45.133	11.231	42.336	140	0.224	0.417	0.294	0.394	0.01	1.29563	-0.000152	1.011	4.2e-05	357	0.057	0.058
901.636	0.003	-0.018	0.008	0.007	0.2241	-0.26	0.3564	-0.046	358	45.29	11.408	42.376	141	0.239	0.465	0.302	0.395	0.01	1.30642	-0.000153	1.024	3.17e-05	358	0.057	0.06
904.146	0.005	-0.018	0.008	0.006	0.2268	-0.262	0.35955	-0.047	359	45.438	11.588	42.427	142	0.239	0.525	0.312	0.394	0.01	1.31721	-0.00015	1.037	3.11e-05	359	0.067	0.062
906.656	0.006	-0.009	0.007	0.005	0.22995	-0.265	0.3627	-0.047	360	45.604	11.756	42.487	143	0.243	0.556	0.322	0.403	0.01	1.32883	-0.000149	1.051	3.83e-05	360	0.067	0.065
909.167	0.005	-0.005	0.007	0.009	0.2331	-0.27	0.36585	-0.048	361	45.772	11.947	42.566	144	0.245	0.563	0.327	0.393	0.01	1.33962	-0.000152	1.064	4.75e-05	361	0.067	0.067
911.677	0.007	-0.003	0.002	0.009	0.2358	-0.274	0.36855	-0.046	362	45.959	12.149	42.655	145	0.252	0.564	0.342	0.382	0.01	1.35041	-0.000158	1.077	6.22e-05	362	0.067	0.07
914.187	0.007	0.003	0.0007444	0.009	0.23895	-0.282	0.3717	-0.044	363	46.152	12.402	42.751	146	0.254	0.62	0.357	0.41	0.01	1.36203	-0.000162	1.091	8.22e-05	363	0.076	0.073
916.697	0.007	0.0001512	0.004	0.009	0.2421	-0.288	0.37485	-0.042	364	46.371	12.667	42.859	147	0.254	0.678	0.374	0.453	0.01	1.37282	-0.000167	1.104	8.76e-05	364	0.076	0.076
919.208	0.006	-0.006	0.004	0.006	0.2448	-0.29	0.37755	-0.04	365	46.614	12.956	42.979	148	0.271	0.76	0.389	0.46	0.01	1.38361	-0.000175	1.117	6.69e-05	365	0.076	0.079
921.718	0.003	-0.009	0.003	0.006	0.24795	-0.283	0.3807	-0.038	366	46.884	13.279	43.114	149	0.29	0.819	0.402	0.478	0.01	1.39523	-0.000187	1.131	4.63e-05	366	0.086	0.083
924.228	0.002	-0.0009762	0.004	0.008	0.2511	-0.276	0.38385	-0.036	367	47.164	13.653	43.268	150	0.324	0.863	0.415	0.499	0.01	1.40602	-0.000192	1.144	5.54e-05	367	0.086	0.087
926.738	0.006	0.005	0.005	0.011	0.2538	-0.27	0.38655	-0.036	368	47.494	14.066	43.442	151	0.356	0.888	0.428	0.528	0.01	1.41681	-0.000187	1.157	8.13e-05	368	0.095	0.091
929.248	0.01	-0.003	0.003	0.015	0.25695	-0.265	0.3897	-0.038	369	47.84	14.515	43.616	152	0.381	0.914	0.431	0.552	0.01	1.42843	-0.000172	1.171	8.82e-05	369	0.095	0.095
931.759	0.006	-0.006	0.003	0.012	0.2601	-0.268	0.39285	-0.041	370	48.214	15.024	43.784	153	0.4	0.942	0.427	0.56	0.01	1.43922	-0.000157	1.184	6.89e-05	370	0.105	0.1
934.269	0.003	-0.007	0.005	0.012	0.2628	-0.27	0.39555	-0.042	371	48.617	15.516	43.973	154	0.408	0.986	0.427	0.57	0.01	1.45001	-0.000149	1.197	5.17e-05	371	0.105	0.105
936.779	0.006	-0.009	0.006	0.014	0.26595	-0.271	0.3987	-0.043	372	49.053	16.09	44.182	155	0.406	0.983	0.428	0.59	0.01	1.46163	-0.000153	1.211	5.91e-05	372	0.114	0.111
939.289	0.02	-0.006	0.011	0.016	0.26865	-0.27	0.4014	-0.044	373	49.515	16.697	44.432	156	0.394	0.982	0.429	0.604	0.01	1.47242	-0.000166	1.224	8.43e-05	373	0.114	0.116
941.8	0.032	0.002	0.014	0.034	0.2718	-0.263	0.40455	-0.044	374	49.975	17.331	44.75	157	0.385	0.982	0.433	0.619	0.01	1.48321	-0.000175	1.237	0.000109	374	0.124	0.122
944.31	0.041	0.003	0.014	0.04	0.27495	-0.256	0.4077	-0.042	375	50.453	17.974	45.104	158	0.375	0.982	0.437	0.644	0.01	1.49483	-0.000174	1.251	0.000123	375	0.133	0.129
946.82	0.062	0.008	0.021	0.049	0.27765	-0.25	0.4104	-0.041	376	50.938	18.592	45.476	159	0.376	0.982	0.439	0.634	0.01	1.50562	-0.000171	1.264	0.000128	376	0.133	0.135
949.33	0.079	0.018	0.027	0.055	0.2808	-0.248	0.41355	-0.04	377	51.418	19.238	45.901	160	0.38	0.982	0.443	0.626	0.01	1.51641	-0.000172	1.277	0.000123	377	0.143	0.14
951.84	0.094	0.017	0.03	0.074	0.28395	-0.251	0.4167	-0.04	378	51.89	19.853	46.339	161	0.393	0.982	0.453	0.627	0.01	1.52803	-0.000174	1.291	0.000114	378	0.143	0.147
954.351	0.09	0.016	0.032	0.08	0.28665	-0.26	0.41985	-0.04	379	52.354	20.481	46.778	162	0.404	0.983	0.459	0.621	0.01	1.53882	-0.000169	1.304	0.000107	379	0.152	0.154
956.861	0.088	0.019	0.036	0.086	0.2898	-0.273	0.42255	-0.04	380	52.822	21.074	47.243	163	0.419	0.989	0.463	0.61	0.01	1.54961	-0.000155	1.317	0.000104	380	0.162	0.16
959.371	0.079	0.028	0.037	0.082	0.29295	-0.282	0.4257	-0.04	381	53.29	21.67	47.713	164	0.429	0.991	0.47	0.602	0.01	1.56123	-0.000142	1.331	9.92e-05	381	0.162	0.167
961.881	0.065	0.021	0.04	0.074	0.29565	-0.286	0.42885	-0.041	382	53.752	22.291	48.181	165	0.428	0.993	0.472	0.592	0.01	1.57202	-0.000131	1.344	9.2e-05	382	0.171	0.172
964.392	0.044	0.02	0.037	0.064	0.2988	-0.288	0.43155	-0.042	383	54.222	22.926	48.657	166	0.431	0.994	0.465	0.571	0.01	1.58364	-0.000119	1.358	8.83e-05	383	0.181	0.178
966.902	0.023	0.016	0.033	0.062	0.30195	-0.285	0.4347	-0.042	384	54.745	23.606	49.129	167	0.437	0.993	0.46	0.553	0.01	1.59443	-9.88e-05	1.371	8.54e-05	384	0.181	0.185
969.412	0.005	0.015	0.027	0.045	0.30465	-0.28	0.43785	-0.042	385	55.277	24.314	49.603	168	0.444	0.993	0.451	0.552	0.01	1.60522	-7.41e-05	1.384	7.71e-05	385	0.19	0.192
971.922	-0.008	0.013	0.024	0.029	0.3078	-0.276	0.44055	-0.041	386	55.841	25.067	50.087	169	0.443	0.988	0.442	0.544	0.01	1.61684	-6.09e-05	1.398	6.52e-05	386	0.2	0.199
974.432	-0.012	0.008	0.022	0.011	0.31095	-0.273	0.4437	-0.04	387	56.45	25.915	50.565	170	0.451	0.978	0.43	0.556	0.01	1.62763	-6.84e-05	1.411	5.63e-05	387	0.2	0.207
976.943	-0.011	0.012	0.02	0.009	0.3141	-0.267	0.44685	-0.038	388	57.103	26.826	51.053	171	0.45	0.959	0.426	0.551	0.01	1.63842	-8.74e-05	1.424	5.47e-05	388	0.21	0.216
979.453	-0.016	0.008	0.016	0.014	0.3168	-0.26	0.44955	-0.037	389	57.823	27.839	51.553	172	0.439	0.943	0.425	0.583	0.01	1.65004	-0.000107	1.438	5.82e-05	389	0.219	0.225
981.963	-0.017	-0.002	0.02	0.016	0.31995	-0.257	0.4527	-0.038	390	58.64	28.961	52.076	173	0.427	0.885	0.427	0.595	0.01	1.66083	-0.000124	1.451	5.89e-05	390	0.229	0.235
984.473	-0.012	-0.007	0.019	0.017	0.3231	-0.257	0.45585	-0.04	391	59.501	30.184	52.628	174	0.41	0.789	0.429	0.611	0.01	1.67162	-0.000129	1.464	5.72e-05	391	0.238	0.246
986.984	-0.006	-0.009	0.023	0.02	0.3258	-0.257	0.45855	-0.041	392	60.394	31.445	53.216	175	0.396	0.711	0.433	0.626	0.01	1.68324	-0.000116	1.478	5.89e-05	392	0.257	0.259
989.494	0.007	-0.004	0.034	0.028	0.32895	-0.259	0.4617	-0.042	393	61.331	32.734	53.843	176	0.386	0.636	0.427	0.626	0.01	1.69403	-9.95e-05	1.491	6.3e-05	393	0.267	0.272
992.004	0.033	0.002	0.045	0.04	0.3321	-0.263	0.46485	-0.043	394	62.285	34.101	54.525	177	0.38	0.534	0.423	0.624	0.01	1.70482	-9.36e-05	1.504	6.43e-05	394	0.276	0.284
994.514	0.069	0.016	0.061	0.055	0.3348	-0.273	0.46755	-0.044	395	63.302	35.555	55.27	178	0.375	0.442	0.413	0.609	0.01	1.71644	-9.89e-05	1.518	5.94e-05	395	0.295	0.297
997.024	0.109	0.036	0.082	0.07	0.33795	-0.28	0.4707	-0.043	396	64.343	36.976	56.072	179	0.376	0.359	0.405	0.577	0.01	1.72723	-0.000109	1.531	5.01e-05	396	0.305	0.309
999.535	0.144	0.051	0.104	0.087	0.3411	-0.286	0.47385	-0.041	397	65.339	38.366	56.939	180	0.383	0.28	0.403	0.551	0.01	1.73802	-0.000122	1.544	4.51e-05	397	0.314	0.322
1002.04	0.166	0.068	0.125	0.103	0.3438	-0.288	0.47655	-0.04	398	66.275	39.661	57.851	181	0.392	0.251	0.405	0.55	0.01	1.74964	-0.000131	1.558	4.6e-05	398	0.333	0.335
1004.55	0.169	0.076	0.139	0.109	0.34695	-0.288	0.4797	-0.04	399	67.178	40.944	58.802	182	0.401	0.273	0.402	0.536	0.01	1.76043	-0.000128	1.571	4.03e-05	399	0.343	0.346
1007.07	0.152	0.071	0.146	0.111	0.34965	-0.29	0.48285	-0.04	400	68.001	42.076	59.787	183	0.407	0.276	0.406	0.53	0.01	1.77122	-0.000122	1.584	2.37e-05	400	0.352	0.355
1009.58	0.122	0.065	0.143	0.112	0.3528	-0.288	0.48555	-0.041	401	68.776	43.13	60.799	184	0.421	0.253	0.416	0.533	0.01	1.78284	-0.000129	1.598	1.06e-05	401	0.362	0.365
1012.09	0.088	0.054	0.136	0.104	0.35595	-0.285	0.4887	-0.041	402	69.498	44.137	61.826	185	0.427	0.231	0.417	0.535	0.01	1.79363	-0.000145	1.611	6.08e-06	402	0.371	0.375
1014.6	0.059	0.04	0.118	0.087	0.35865	-0.282	0.49185	-0.042	403	70.17	45.032	62.848	186	0.42	0.235	0.414	0.513	0.01	1.80442	-0.000154	1.624	-5.17e-06	403	0.381	0.383
1017.11	0.043	0.025	0.095	0.068	0.3618	-0.282	0.49455	-0.043	404	70.789	45.853	63.835	187	0.398	0.223	0.41	0.458	0.01	1.81604	-0.000151	1.638	-2.82e-05	404	0.381	0.392
1019.62	0.023	0.014	0.072	0.049	0.36495	-0.282	0.4977	-0.043	405	71.355	46.631	64.777	188	0.377	0.207	0.403	0.426	0.01	1.82683	-0.000143	1.651	-4.62e-05	405	0.39	0.399
1022.13	0.019	0.011	0.058	0.033	0.36765	-0.282	0.50085	-0.043	406	71.936	47.391	65.674	189	0.342	0.197	0.389	0.414	0.01	1.83762	-0.000138	1.664	-4.87e-05	406	0.4	0.406
1024.64	0.014	0.005	0.048	0.027	0.3708	-0.282	0.50355	-0.043	407	72.545	48.206	66.527	190	0.289	0.131	0.379	0.377	0.02	1.84924	-0.000133	1.678	-4.38e-05	407	0.41	0.414
1027.15	0.003	-0.002	0.038	0.026	0.37395	-0.282	0.5067	-0.043	408	73.246	49.191	67.329	191	0.237	0.058	0.367	0.371	0.02	1.86003	-0.000126	1.691	-3.96e-05	408	0.41	0.423
1029.66	0.001	-0.004	0.03	0.023	0.37665	-0.282	0.50985	-0.044	409	73.981	50.194	68.098	192	0.195	0.042	0.356	0.392	0.02	1.87082	-0.000121	1.704	-3.32e-05	409	0.419	0.432
1032.17	-0.0004939	-0.01	0.024	0.021	0.3798	-0.279	0.51255	-0.045	410	74.836	51.4	68.818	193	0.164	0.034	0.349	0.415	0.02	1.88244	-0.000115	1.718	-1.97e-05	410	0.438	0.444
1034.68	-0.004	-0.014	0.022	0.014	0.38295	-0.276	0.5157	-0.046	411	75.821	52.855	69.505	194	0.144	0.045	0.345	0.449	0.01	1.89323	-0.000107	1.731	-2.68e-07	411	0.448	0.456
1037.19	-0.007	-0.006	0.018	0.013	0.38565	-0.273	0.51885	-0.047	412	76.943	54.428	70.182	195	0.139	0.084	0.339	0.445	0.01	1.90402	-9.88e-05	1.744	1.87e-05	412	0.457	0.47
1039.7	-0.005	0.004	0.018	0.007	0.3888	-0.273	0.52155	-0.046	413	78.19	56.208	70.861	196	0.141	0.113	0.332	0.431	0.01	1.91564	-9.86e-05	1.758	2.75e-05	413	0.476	0.487
1042.21	-0.003	0.002	0.015	0.011	0.39195	-0.274	0.5247	-0.046	414	79.562	58.206	71.568	197	0.143	0.143	0.332	0.44	0.01	1.92643	-0.000104	1.771	2.44e-05	414	0.495	0.505
1044.72	-0.001	-0.003	0.009	0.013	0.39465	-0.277	0.52785	-0.044	415	81.138	60.438	72.324	198	0.149	0.225	0.326	0.426	0.01	1.93722	-0.000106	1.784	1.6e-05	415	0.514	0.525
1047.23	0.004	-0.003	0.009	0.009	0.3978	-0.277	0.53055	-0.044	416	82.756	62.754	73.149	199	0.153	0.279	0.319	0.395	0.01	1.94884	-9.99e-05	1.798	9.69e-07	416	0.533	0.544
1049.74	0.001	0.009	0.008	0.01	0.40095	-0.279	0.5337	-0.045	417	84.445	65.172	74.077	200	0.149	0.294	0.317	0.386	0.01	1.95963	-9.09e-05	1.811	-3.08e-05	417	0.552	0.567
1052.25	0.002	0.01	0.007	0.008	0.40365	-0.283	0.5364	-0.047	418	86.195	67.655	75.133	201	0.141	0.331	0.316	0.376	0.01	1.97042	-8.66e-05	1.824	-7.25e-05	418	0.581	0.589
1054.76	0.01	0.008	0.002	0.017	0.4068	-0.29	0.53955	-0.048	419	87.976	70.14	76.311	202	0.134	0.347	0.313	0.348	0.01	1.98204	-8.68e-05	1.838	-9.72e-05	419	0.6	0.611
1057.27	0.016	0.008	0.006	0.017	0.40995	-0.293	0.5427	-0.049	420	89.648	72.506	77.625	203	0.123	0.333	0.302	0.33	0.01	1.99283	-8.45e-05	1.851	-8.81e-05	420	0.619	0.632
1059.78	0.004	0.015	0.007	0.007	0.41265	-0.297	0.5454	-0.048	421	91.243	74.682	79.029	204	0.114	0.29	0.29	0.329	0.01	2.00362	-7.55e-05	1.864	-5.93e-05	421	0.638	0.652
1062.29	0.005	0.017	0.004	0.009	0.4158	-0.303	0.54855	-0.047	422	92.595	76.501	80.494	205	0.102	0.263	0.276	0.322	0.01	2.01524	-6.32e-05	1.878	-4.29e-05	422	0.657	0.67
1064.8	0.007	0.011	0.003	0.015	0.41895	-0.306	0.5517	-0.045	423	93.78	78.095	82.025	206	0.099	0.232	0.263	0.325	0.01	2.02603	-5.61e-05	1.891	-5.52e-05	423	0.667	0.684
1067.31	0.012	0.016	0.005	0.011	0.4221	-0.305	0.5544	-0.042	424	94.789	79.377	83.652	207	0.103	0.147	0.251	0.334	0.01	2.03682	-5.85e-05	1.904	-8.17e-05	424	0.686	0.697
1069.82	0.004	0.014	0.008	0.018	0.4248	-0.302	0.55755	-0.039	425	95.608	80.428	85.349	208	0.104	0.099	0.238	0.317	0.01	2.04844	-6.15e-05	1.918	-9.73e-05	425	0.695	0.706
1072.33	0.011	0.017	0.007	0.017	0.42795	-0.297	0.5607	-0.038	426	96.246	81.177	87.072	209	0.097	0.091	0.228	0.321	0.01	2.05923	-5.73e-05	1.931	-9.57e-05	426	0.695	0.713
1074.84	0.019	0.023	0.007	0.017	0.4311	-0.294	0.5634	-0.037	427	96.647	81.606	88.76	210	0.096	0.056	0.218	0.341	0.01	2.07002	-5.22e-05	1.944	-9.11e-05	427	0.705	0.718
1077.35	0.015	0.022	0.006	0.017	0.4338	-0.294	0.56655	-0.037	428	96.853	81.725	90.348	211	0.102	0.042	0.205	0.343	0.01	2.08164	-5.58e-05	1.958	-9.71e-05	428	0.705	0.72
1079.86	0.013	0.022	0.007	0.02	0.43695	-0.296	0.5697	-0.037	429	96.885	81.639	91.832	212	0.099	0.036	0.189	0.338	0.01	2.09243	-6.54e-05	1.971	-0.000111	429	0.705	0.72
1082.37	0.012	0.023	0.007	0.023	0.4401	-0.297	0.57285	-0.037	430	96.797	81.367	93.188	213	0.094	0.031	0.175	0.334	0.01	2.10322	-6.82e-05	1.984	-0.000119	430	0.705	0.718
1084.88	0.01	0.021	0.01	0.023	0.4428	-0.297	0.57555	-0.038	431	96.612	81.019	94.402	214	0.096	0.031	0.163	0.328	0.01	2.11484	-5.94e-05	1.998	-0.000112	431	0.695	0.715
1087.39	0.009	0.019	0.008	0.024	0.44595	-0.299	0.5787	-0.038	432	96.395	80.631	95.46	215	0.101	0.044	0.15	0.297	0.01	2.12563	-4.81e-05	2.011	-9.5e-05	432	0.695	0.712
1089.9	0.008	0.009	0.004	0.02	0.4491	-0.3	0.58185	-0.038	433	96.24	80.366	96.347	216	0.105	0.066	0.143	0.296	0.01	2.13642	-4.14e-05	2.024	-7.72e-05	433	0.695	0.711
1092.41	0.016	0.018	0.01	0.018	0.4518	-0.302	0.58455	-0.038	434	96.191	80.236	97.01	217	0.109	0.091	0.138	0.278	0.01	2.14804	-3.66e-05	2.038	-6.25e-05	434	0.695	0.709
1094.92	0.015	0.015	0.006	0.016	0.45495	-0.305	0.5877	-0.038	435	96.285	80.377	97.487	218	0.113	0.104	0.132	0.254	0.01	2.15883	-3.21e-05	2.051	-4.7e-05	435	0.695	0.711
1097.43	0.013	0.007	0.008	0.02	0.4581	-0.308	0.59085	-0.038	436	96.618	80.89	97.815	219	0.113	0.101	0.126	0.24	0.01	2.16962	-3.12e-05	2.064	-2.28e-05	436	0.695	0.715
1099.94	0.017	0.005	0.011	0.023	0.4608	-0.313	0.59355	-0.039	437	97.199	81.762	97.98	220	0.111	0.097	0.122	0.222	0.01	2.18124	-3.41e-05	2.078	8.26e-06	437	0.705	0.723
1102.45	0.02	0.012	0.01	0.018	0.46395	-0.317	0.5967	-0.04	438	98.061	83.053	98.065	221	0.112	0.094	0.115	0.196	0.01	2.19203	-3.57e-05	2.091	2.93e-05	438	0.724	0.734
1104.96	0.023	0.006	0.011	0.016	0.46665	-0.322	0.59985	-0.041	439	99.267	84.859	98.104	222	0.109	0.091	0.109	0.183	0.01	2.20365	-3.57e-05	2.105	2.78e-05	439	0.733	0.75
1107.47	0.02	-0.0003258	0.01	0.015	0.4698	-0.325	0.60255	-0.041	440	100.828	87.168	98.131	223	0.1	0.088	0.103	0.167	0.01	2.21444	-4.05e-05	2.118	8.26e-06	440	0.752	0.769
1109.98	0.019	-0.0007452	0.012	0.014	0.47295	-0.323	0.6057	-0.042	441	102.578	89.75	98.206	224	0.092	0.075	0.098	0.152	0.01	2.22523	-4.86e-05	2.131	-1.35e-05	441	0.781	0.79
1112.49	0.022	0.0007821	0.016	0.022	0.47565	-0.323	0.60885	-0.042	442	104.467	92.52	98.34	225	0.083	0.053	0.09	0.152	0.01	2.23685	-5.32e-05	2.145	-1.92e-05	442	0.8	0.815
1115.01	0.025	-0.002	0.025	0.024	0.4788	-0.322	0.61155	-0.043	443	106.492	95.465	98.585	226	0.074	0.022	0.086	0.172	0.01	2.24764	-5.12e-05	2.158	-7.85e-06	443	0.829	0.841
1117.52	0.031	2.021e-05	0.027	0.023	0.48195	-0.317	0.6147	-0.044	444	108.758	98.711	98.992	227	0.062	0.005	0.083	0.196	0.01	2.25843	-4.59e-05	2.171	-5.51e-06	444	0.857	0.867
1120.03	0.034	0.005	0.035	0.022	0.48465	-0.311	0.61785	-0.044	445	110.899	101.77	99.572	228	0.053	0.006	0.079	0.224	0.01	2.27005	-4.36e-05	2.185	-2.88e-05	445	0.886	0.894
1122.54	0.037	0.011	0.042	0.031	0.4878	-0.306	0.62055	-0.045	446	112.997	104.724	100.347	229	0.046	0.007	0.077	0.25	0.01	2.28084	-4.58e-05	2.198	-5.79e-05	446	0.914	0.92
1125.05	0.039	0.02	0.053	0.034	0.49095	-0.302	0.6237	-0.045	447	115.078	107.604	101.373	230	0.039	0.008	0.079	0.277	0.01	2.29163	-4.59e-05	2.211	-7.24e-05	447	0.933	0.944
1127.56	0.048	0.037	0.065	0.028	0.49365	-0.3	0.62685	-0.045	448	116.817	109.955	102.597	231	0.033	0.014	0.078	0.277	0.01	2.30325	-4.33e-05	2.225	-7.94e-05	448	0.962	0.964
1130.07	0.056	0.047	0.073	0.038	0.4968	-0.302	0.62955	-0.045	449	118.273	111.888	103.999	232	0.036	0.02	0.079	0.28	0.01	2.31404	-5.02e-05	2.238	-8.37e-05	449	0.981	0.98
1132.58	0.061	0.062	0.083	0.04	0.49995	-0.308	0.6327	-0.045	450	119.379	113.257	105.59	233	0.05	0.03	0.079	0.261	0.01	2.32483	-7.15e-05	2.251	-7.38e-05	450	0.99	0.992
1135.09	0.076	0.085	0.094	0.044	0.50265	-0.314	0.63585	-0.046	451	120.082	114.024	107.308	234	0.065	0.039	0.079	0.262	0.01	2.33645	-9.28e-05	2.265	-4.97e-05	451	1	0.999
1137.6	0.093	0.115	0.107	0.055	0.5058	-0.319	0.63855	-0.047	452	120.319	114.137	109.137	235	0.079	0.044	0.078	0.256	0.01	2.34724	-9.96e-05	2.278	-3.3e-05	452	1	1
1140.11	0.12	0.155	0.126	0.066	0.50895	-0.322	0.6417	-0.048	453	120.116	113.579	111.021	236	0.089	0.045	0.077	0.25	0.01	2.35803	-9.67e-05	2.291	-4.3e-05	453	0.99	0.996
1142.62	0.176	0.213	0.15	0.089	0.5121	-0.319	0.64485	-0.049	454	119.426	112.286	112.893	237	0.096	0.048	0.077	0.238	0.01	2.36965	-9.74e-05	2.305	-7.24e-05	454	0.981	0.986
1145.13	0.26	0.28	0.196	0.131	0.5148	-0.311	0.64755	-0.049	455	118.351	110.457	114.712	238	0.1	0.05	0.077	0.252	0.01	2.38044	-0.000104	2.318	-9.41e-05	455	0.962	0.971
1147.64	0.374	0.354	0.262	0.197	0.51795	-0.302	0.6507	-0.048	456	116.893	108.109	116.399	239	0.098	0.05	0.078	0.275	0.01	2.39123	-0.000107	2.331	-9.22e-05	456	0.943	0.951
1150.15	0.5	0.421	0.351	0.272	0.5211	-0.296	0.6534	-0.047	457	115.005	105.167	117.837	240	0.09	0.069	0.078	0.278	0.01	2.40285	-0.000105	2.345	-7.25e-05	457	0.924	0.929
1152.66	0.595	0.467	0.429	0.333	0.5238	-0.291	0.65655	-0.046	458	112.996	102.031	119.006	241	0.078	0.083	0.078	0.282	0.02	2.41364	-0.000101	2.358	-4.58e-05	458	0.895	0.904
1155.17	0.646	0.492	0.471	0.363	0.52695	-0.288	0.6597	-0.045	459	110.843	98.757	119.869	242	0.068	0.085	0.079	0.3	0.03	2.42443	-9.38e-05	2.371	-2.24e-05	459	0.867	0.876
1157.68	0.639	0.486	0.487	0.366	0.5301	-0.285	0.6624	-0.046	460	108.625	95.433	120.411	243	0.058	0.1	0.077	0.292	0.06	2.43605	-8.06e-05	2.385	-1.23e-05	460	0.829	0.845
1160.19	0.567	0.446	0.485	0.361	0.5328	-0.283	0.66555	-0.048	461	106.199	91.843	120.678	244	0.057	0.115	0.079	0.271	0.11	2.44684	-6.76e-05	2.398	-1.23e-05	461	0.8	0.814
1162.7	0.449	0.381	0.461	0.347	0.53595	-0.283	0.6687	-0.05	462	103.874	88.449	120.677	245	0.053	0.126	0.082	0.268	0.2	2.45763	-6.32e-05	2.411	-1.63e-05	462	0.771	0.783
1165.21	0.327	0.302	0.411	0.302	0.5391	-0.282	0.6714	-0.051	463	101.641	85.239	120.421	246	0.061	0.127	0.085	0.267	0.2	2.46925	-6.94e-05	2.425	-2.61e-05	463	0.743	0.757
1167.72	0.234	0.224	0.332	0.24	0.5418	-0.283	0.67455	-0.051	464	99.615	82.39	119.822	247	0.064	0.13	0.089	0.241	0.29	2.48004	-8.04e-05	2.438	-3.74e-05	464	0.724	0.733
1170.23	0.181	0.159	0.242	0.173	0.54495	-0.285	0.6777	-0.051	465	98.018	80.197	118.897	248	0.073	0.132	0.097	0.243	0.47	2.49083	-8.82e-05	2.451	-4.05e-05	465	0.695	0.713
1172.74	0.163	0.113	0.175	0.13	0.5481	-0.288	0.68085	-0.051	466	96.705	78.458	117.654	249	0.083	0.213	0.105	0.241	0.46	2.50245	-8.9e-05	2.465	-3.89e-05	466	0.686	0.698
1175.25	0.161	0.082	0.137	0.115	0.5508	-0.293	0.68355	-0.05	467	95.835	77.369	116.09	250	0.093	0.274	0.11	0.219	0.51	2.51324	-8.43e-05	2.478	-4.45e-05	467	0.676	0.687
1177.76	0.161	0.065	0.125	0.116	0.55395	-0.296	0.6867	-0.048	468	95.336	76.841	114.335	251	0.102	0.358	0.114	0.211	0.55	2.52403	-8.14e-05	2.491	-5.55e-05	468	0.667	0.681
1180.27	0.163	0.066	0.126	0.123	0.5571	-0.3	0.68985	-0.048	469	95.238	76.955	112.438	252	0.108	0.428	0.12	0.214	0.65	2.53565	-8.94e-05	2.505	-5.88e-05	469	0.667	0.681
1182.78	0.168	0.079	0.129	0.125	0.5598	-0.305	0.69255	-0.05	470	95.587	77.699	110.489	253	0.112	0.509	0.122	0.196	0.62	2.54644	-0.000105	2.518	-5.41e-05	470	0.676	0.687
1185.29	0.162	0.095	0.135	0.121	0.56295	-0.309	0.6957	-0.05	471	96.343	78.981	108.586	254	0.106	0.581	0.124	0.185	0.71	2.55723	-0.000114	2.531	-5.54e-05	471	0.686	0.697
1187.8	0.151	0.113	0.145	0.113	0.5661	-0.316	0.69885	-0.051	472	97.511	80.903	106.802	255	0.097	0.578	0.126	0.191	0.77	2.56885	-0.000113	2.545	-6.96e-05	472	0.705	0.711
1190.31	0.135	0.129	0.151	0.106	0.5688	-0.32	0.70155	-0.051	473	98.928	83.038	105.205	256	0.082	0.61	0.13	0.201	0.73	2.57964	-0.000109	2.558	-8.34e-05	473	0.724	0.729
1192.82	0.115	0.141	0.155	0.099	0.57195	-0.326	0.7047	-0.05	474	100.5	85.426	103.806	257	0.064	0.633	0.131	0.196	0.7	2.59043	-0.000101	2.571	-8.35e-05	474	0.743	0.75
1195.33	0.104	0.15	0.15	0.086	0.57465	-0.334	0.70785	-0.048	475	102.247	88.023	102.626	258	0.047	0.566	0.133	0.208	0.63	2.60205	-8.63e-05	2.585	-7.56e-05	475	0.762	0.771
1197.84	0.106	0.15	0.138	0.076	0.5778	-0.34	0.71055	-0.046	476	103.93	90.445	101.709	259	0.026	0.515	0.134	0.227	0.61	2.61284	-7.64e-05	2.598	-7.09e-05	476	0.79	0.793
1200.35	0.114	0.145	0.125	0.075	0.58095	-0.342	0.7137	-0.044	477	105.603	92.8	101.12	260	0.016	0.458	0.136	0.231	0.58	2.62363	-7.84e-05	2.611	-7.26e-05	477	0.81	0.813
1202.86	0.123	0.134	0.109	0.073	0.58365	-0.34	0.71685	-0.042	478	107.007	94.699	100.848	261	0.023	0.415	0.135	0.228	0.72	2.63525	-8.49e-05	2.625	-7.98e-05	478	0.829	0.829
1205.37	0.131	0.128	0.096	0.072	0.5868	-0.34	0.71955	-0.04	479	108.107	96.12	100.887	262	0.042	0.348	0.135	0.241	0.75	2.64604	-9.07e-05	2.638	-8.61e-05	479	0.838	0.843
1207.88	0.135	0.124	0.082	0.068	0.58995	-0.339	0.7227	-0.039	480	108.846	96.97	101.282	263	0.063	0.295	0.133	0.248	0.77	2.65683	-0.000101	2.651	-9.09e-05	480	0.848	0.85
1210.39	0.126	0.122	0.073	0.066	0.59265	-0.334	0.72585	-0.038	481	109.058	97.047	101.974	264	0.107	0.333	0.131	0.24	0.69	2.66845	-0.000111	2.665	-0.000103	481	0.848	0.853
1212.9	0.113	0.124	0.066	0.06	0.5958	-0.326	0.72855	-0.038	482	108.807	96.424	103.036	265	0.157	0.325	0.133	0.281	0.64	2.67924	-0.000112	2.678	-0.000122	482	0.838	0.848
1215.41	0.094	0.122	0.058	0.05	0.59895	-0.323	0.7317	-0.038	483	107.433	94.061	104.557	266	0.215	0.33	0.135	0.319	0.66	2.69003	-0.000105	2.691	-0.000134	483	0.829	0.835
1217.92	0.075	0.127	0.051	0.038	0.60165	-0.326	0.73485	-0.04	484	105.877	91.507	106.13	267	0.278	0.313	0.138	0.365	0.56	2.70165	-9.97e-05	2.705	-0.00013	484	0.81	0.817
1220.43	0.064	0.139	0.04	0.024	0.6048	-0.329	0.73755	-0.041	485	104.253	88.9	107.613	268	0.345	0.305	0.142	0.45	0.72	2.71244	-0.000103	2.718	-0.000118	485	0.781	0.794
1222.94	0.06	0.143	0.031	0.015	0.60795	-0.331	0.7407	-0.042	486	102.555	86.245	108.891	269	0.414	0.272	0.146	0.517	0.64	2.72323	-0.00011	2.731	-0.000104	486	0.752	0.767
1225.45	0.057	0.14	0.023	0.012	0.61065	-0.326	0.74385	-0.041	487	100.256	82.758	109.903	270	0.484	0.293	0.147	0.576	0.66	2.73485	-0.000116	2.745	-9.4e-05	487	0.724	0.732
1227.96	0.055	0.136	0.015	0.01	0.6138	-0.32	0.74655	-0.04	488	97.063	77.946	110.781	271	0.553	0.198	0.15	0.662	0.67	2.74564	-0.000121	2.758	-9.4e-05	488	0.676	0.69
1230.47	0.049	0.131	0.01	0.008	0.61695	-0.317	0.7497	-0.039	489	93.349	72.409	111.474	272	0.624	0.191	0.155	0.677	0.71	2.75643	-0.000124	2.771	-0.000105	489	0.629	0.639
1232.98	0.043	0.119	0.005	0.003	0.61965	-0.314	0.75285	-0.038	490	89.651	66.927	111.93	273	0.697	0.062	0.158	0.619	0.75	2.76805	-0.000116	2.785	-0.000119	490	0.581	0.588
1235.49	0.045	0.113	0.002	0.003	0.6228	-0.313	0.75555	-0.036	491	85.477	60.801	112.152							2.77884	-9.53e-05	2.798	-0.000129	491	0.533	0.536
1238.01	0.048	0.111	0.0006075	0.008	0.62595	-0.316	0.7587	-0.036	492	81.431	54.896	112.092							2.78963	-6.59e-05	2.811	-0.000135	492	0.476	0.486
1240.52	0.046	0.107	0.002	0.007	0.6291	-0.323	0.7614	-0.037	493	77.701	49.511	111.649							2.80125	-4.26e-05	2.825	-0.000132	493	0.429	0.438
1243.03	0.045	0.109	0.004	0.006	0.6318	-0.331	0.76455	-0.04	494	73.941	44.088	110.808							2.81204	-3.96e-05	2.838	-0.000118	494	0.39	0.392
1245.54	0.051	0.111	0.006	0.009	0.63495	-0.334	0.7677	-0.043	495	70.602	39.322	109.597							2.82366	-5.62e-05	2.852	-9.9e-05	495	0.343	0.347
1248.05	0.061	0.111	0.007	0.011	0.6381	-0.334	0.7704	-0.046	496	67.311	34.7	107.98							2.83445	-7.78e-05	2.865	-8.6e-05	496	0.305	0.305
1250.56	0.067	0.111	0.008	0.012	0.6408	-0.329	0.77355	-0.049	497	64.384	30.632	106.002							2.84524	-9.12e-05	2.878	-8.38e-05	497	0.267	0.267
1253.07	0.067	0.115	0.01	0.011	0.64395	-0.323	0.7767	-0.05	498	61.571	26.759	103.734							2.85686	-9.48e-05	2.892	-9.31e-05	498	0.229	0.232
1255.58	0.061	0.117	0.014	0.015	0.6471	-0.319	0.7794	-0.05	499	59.123	23.412	101.175							2.86765	-9.59e-05	2.905	-0.000108	499	0.2	0.202
1258.09	0.057	0.112	0.017	0.017	0.6498	-0.319	0.78255	-0.049	500	56.847	20.325	98.292							2.87844	-9.8e-05	2.918	-0.000116	500	0.171	0.175
1260.6	0.058	0.107	0.021	0.022	0.65295	-0.323	0.7857	-0.048	501	54.908	17.784	95.214							2.89006	-9.54e-05	2.932	-0.000108	501	0.152	0.151
1263.11	0.061	0.107	0.027	0.026	0.6561	-0.334	0.7884	-0.047	502	53.134	15.466	91.979							2.90085	-9.07e-05	2.945	-8.72e-05	502	0.133	0.13
1265.62	0.058	0.1	0.031	0.027	0.6588	-0.346	0.79155	-0.045	503	51.651	13.575	88.548							2.91164	-9.65e-05	2.958	-6.79e-05	503	0.114	0.112
1268.13	0.055	0.091	0.032	0.026	0.66195	-0.358	0.7947	-0.045	504	50.276	11.841	85.09							2.92326	-0.000112	2.972	-6.25e-05	504	0.095	0.097
1270.64	0.049	0.096	0.032	0.031	0.6651	-0.366	0.79785	-0.047	505	49.133	10.431	81.645							2.93405	-0.000123	2.985	-6.77e-05	505	0.086	0.084
1273.15	0.049	0.095	0.038	0.036	0.6678	-0.366	0.80055	-0.048	506	48.095	9.186	78.248							2.94484	-0.000118	2.998	-6.88e-05	506	0.067	0.073
1275.66	0.041	0.08	0.036	0.036	0.67095	-0.363	0.8037	-0.048	507	47.239	8.156	74.951							2.95646	-0.000101	3.012	-6.15e-05	507	0.057	0.063
1278.17	0.031	0.076	0.034	0.03	0.6741	-0.354	0.80685	-0.047	508	46.46	7.251	71.782							2.96725	-7.94e-05	3.025	-5.61e-05	508	0.057	0.055
1280.68	0.028	0.073	0.032	0.03	0.6768	-0.343	0.80955	-0.048	509	45.824	6.523	68.773							2.97804	-7.07e-05	3.038	-6.24e-05	509	0.048	0.048
1283.19	0.02	0.061	0.026	0.028	0.67995	-0.334	0.8127	-0.048	510	45.255	5.874	65.949							2.98966	-7.99e-05	3.052	-8.32e-05	510	0.038	0.042
1285.7	0.013	0.049	0.023	0.025	0.6831	-0.326	0.81585	-0.048	511	44.776	5.34	63.345							3.00045	-9.21e-05	3.065	-0.000112	511	0.038	0.037
1288.21	0.007	0.035	0.021	0.025	0.6858	-0.323	0.81855	-0.047	512	44.355	4.888	60.96							3.01124	-9.17e-05	3.078	-0.000134	512	0.029	0.033
1290.72	-0.003	0.021	0.019	0.013	0.68895	-0.32	0.8217	-0.046	513	43.995	4.501	58.786							3.02286	-8.31e-05	3.092	-0.000132	513	0.029	0.03
1293.23	-0.011	0.007	0.016	0.014	0.69165	-0.32	0.82485	-0.045	514	43.678	4.155	56.812							3.03365	-8.13e-05	3.105	-0.000112	514	0.029	0.027
1295.74	-0.01	0.001	0.016	0.023	0.6948	-0.319	0.82755	-0.044	515	43.398	3.832	55.024							3.04444	-9.24e-05	3.118	-9.77e-05	515	0.019	0.024
1298.25	-0.001	0.003	0.017	0.016	0.69795	-0.32	0.8307	-0.044	516	43.164	3.605	53.427							3.05606	-0.00011	3.132	-0.000109	516	0.019	0.021
1300.76	-0.005	0.003	0.015	0.006	0.70065	-0.323	0.83385	-0.044	517	42.959	3.368	51.999							3.06685	-0.000121	3.145	-0.000134	517	0.019	0.02
1303.27	-0.009	0.003	0.016	0.01	0.7038	-0.322	0.83655	-0.044	518	42.783	3.18	50.726							3.07764	-0.000115	3.158	-0.000148	518	0.019	0.019
1305.78	-0.002	0.015	0.014	0.02	0.70695	-0.32	0.8397	-0.043	519	42.622	2.98	49.609							3.08926	-9.1e-05	3.172	-0.000142	519	0.019	0.017
1308.29	-0.002	0.019	0.015	0.018	0.70965	-0.32	0.84285	-0.042	520	42.495	2.836	48.627							3.10005	-6.38e-05	3.185	-0.000125	520	0.019	0.016
1310.8	-0.005	0.016	0.013	0.017	0.7128	-0.322	0.84555	-0.042	521	42.366	2.684	47.754							3.11084	-4.97e-05	3.198	-0.000103	521	0.01	0.014
1313.31	-0.005	0.018	0.012	0.014	0.71595	-0.325	0.8487	-0.042	522	42.261	2.552	46.98							3.12246	-5.38e-05	3.212	-7.36e-05	522	0.01	0.013
1315.82	0.0004311	0.024	0.011	0.009	0.71865	-0.329	0.85185	-0.043	523	42.164	2.434	46.291							3.13325	-6.44e-05	3.225	-4.38e-05	523	0.01	0.012
1318.33	0.004	0.027	0.01	0.009	0.7218	-0.332	0.85455	-0.044	524	42.076	2.316	45.681							3.14404	-6.68e-05	3.238	-2.85e-05	524	0.01	0.012
1320.84	0.002	0.027	0.008	0.012	0.72495	-0.335	0.8577	-0.045	525	41.999	2.234	45.136							3.15566	-6.04e-05	3.252	-2.96e-05	525	0.01	0.01
1323.35	0.000681	0.027	0.007	0.008	0.72765	-0.332	0.86085	-0.045	526	41.931	2.126	44.659							3.16645	-5.66e-05	3.265	-3.15e-05	526	0.009	0.01
1325.86	0.002	0.022	0.005	0.01	0.7308	-0.326	0.86355	-0.044	527	41.869	2.059	44.238							3.17724	-5.65e-05	3.278	-2.64e-05	527	0.009	0.009
1328.37	0.001	0.024	0.005	0.008	0.73395	-0.316	0.8667	-0.044	528	41.813	1.969	43.857							3.18886	-5.43e-05	3.292	-2.14e-05	528	0.008	0.009
1330.88	0.003	0.025	0.006	0.008	0.7371	-0.308	0.86985	-0.044	529	41.759	1.917	43.515							3.19965	-5.61e-05	3.305	-2.36e-05	529	0.008	0.009
1333.39	0.009	0.021	0.004	0.01	0.7398	-0.302	0.87255	-0.044	530	41.718	1.847	43.194							3.21044	-7.06e-05	3.318	-3.6e-05	530	0.007	0.007
1335.9	0.013	0.019	0.008	0.011	0.74295	-0.3	0.8757	-0.045	531	41.679	1.771	42.89							3.22206	-8.97e-05	3.332	-5.88e-05	531	0.007	0.007
1338.41	0.014	0.021	0.003	0.012	0.7461	-0.305	0.8784	-0.047	532	41.64	1.73	42.616							3.23285	-9.94e-05	3.345	-8.63e-05	532	0.006	0.007
1340.92	0.016	0.024	0.007	0.018	0.7488	-0.313	0.88155	-0.049	533	41.6	1.672	42.368							3.24364	-0.0001	3.358	-0.000106	533	0.006	0.006
1343.43	0.019	0.031	0.005	0.013	0.75195	-0.317	0.8847	-0.051	534	41.567	1.621	42.148							3.25526	-0.0001	3.372	-0.000108	534	0.006	0.006
1345.94	0.019	0.031	0.009	0.017	0.7551	-0.316	0.8874	-0.051	535	41.538	1.6	41.938							3.26605	-9.71e-05	3.385	-9.83e-05	535	0.005	0.006
1348.45	0.02	0.027	0.01	0.022	0.7578	-0.313	0.89055	-0.051	536	41.507	1.547	41.741							3.27684	-9.04e-05	3.398	-9.7e-05	536	0.005	0.006
1350.97	0.019	0.027	0.013	0.025	0.76095	-0.308	0.8937	-0.051	537	41.475	1.512	41.553							3.28846	-8.99e-05	3.412	-0.00012	537	0.005	0.005
1353.48	0.011	0.011	0.014	0.022	0.7641	-0.302	0.8964	-0.051	538	41.444	1.485	41.373							3.29925	-9.66e-05	3.425	-0.000152	538	0.005	0.005
1355.99	-0.006	-0.017	0.013	0.022	0.7668	-0.293	0.89955	-0.05	539	41.423	1.439	41.205							3.31004	-9.84e-05	3.438	-0.000165	539	0.004	0.005
1358.5	-0.001	-0.002	0.013	0.017	0.76995	-0.286	0.9027	-0.049	540	41.392	1.399	41.044							3.32166	-9.34e-05	3.452	-0.000158	540	0.004	0.005
1361.01	0.017	0.032	0.014	0.01	0.77265	-0.283	0.90585	-0.047	541	41.372	1.389	40.892							3.33245	-9.22e-05	3.465	-0.000148	541	0.004	0.005
1363.52	0.022	0.039	0.007	0.02	0.7758	-0.282	0.90855	-0.045	542	41.348	1.351	40.755							3.34324	-9.44e-05	3.478	-0.000144	542	0.004	0.005
1366.03	0.023	0.043	0.004	0.017	0.77895	-0.279	0.9117	-0.044	543	41.326	1.327	40.63							3.35486	-9.09e-05	3.492	-0.000134	543	0.003	0.005
1368.54	0.03	0.059	0.008	0.021	0.78165	-0.273	0.91485	-0.042	544	41.309	1.303	40.511							3.36565	-8.16e-05	3.505	-0.000111	544	0.003	0.003
1371.05	0.042	0.068	0.009	0.019	0.7848	-0.262	0.91755	-0.041	545	41.293	1.281	40.393							3.37644	-7.55e-05	3.518	-8.65e-05	545	0.003	0.003
1373.56	0.043	0.063	0.007	0.01	0.78795	-0.25	0.9207	-0.039	546	41.274	1.259	40.276							3.38806	-8.27e-05	3.532	-7.62e-05	546	0.003	0.003
1376.07	0.044	0.079	0.009	0.01	0.79065	-0.236	0.92385	-0.037	547	41.257	1.254	40.168							3.39885	-0.000105	3.545	-8.09e-05	547	0.003	0.003
1378.58	0.05	0.089	0.008	0.019	0.7938	-0.219	0.92655	-0.035	548	41.243	1.234	40.073							3.40964	-0.000127	3.558	-8.89e-05	548	0.003	0.003
1381.09	0.05	0.084	0.014	0.019	0.79695	-0.199	0.9297	-0.034	549	41.238	1.194	39.983							3.42126	-0.000132	3.572	-9.35e-05	549	0.003	0.003
1383.6	0.059	0.086	0.018	0.015	0.79965	-0.176	0.9324	-0.034	550	41.221	1.2	39.896							3.43205	-0.000123	3.585	-9.78e-05	550	0.003	0.003
1386.11	0.063	0.099	0.018	0.013	0.8028	-0.15	0.93555	-0.034	551	41.209	1.162	39.813							3.44367	-0.000113	3.599	-0.000101	551	0.002	0.003
1388.62	0.058	0.103	0.019	0.019	0.80595	-0.116	0.9387	-0.034	552	41.199	1.147	39.728							3.45446	-0.000107	3.612	-9.29e-05	552	0.002	0.003
1391.13	0.056	0.1	0.019	0.024	0.80865	-0.069	0.9414	-0.032	553	41.193	1.149	39.649							3.46525	-0.000104	3.625	-7.52e-05	553	0.002	0.003
1393.64	0.054	0.098	0.019	0.027	0.8118	-0.008	0.94455	-0.029	554	41.185	1.132	39.576							3.47687	-0.000103	3.639	-6.22e-05	554	0.002	0.003
1396.15	0.049	0.088	0.014	0.02	0.81495	0.075	0.9477	-0.022	555	41.172	1.103	39.509							3.48766	-9.89e-05	3.652	-6.3e-05	555	0.002	0.002
1398.66	0.042	0.078	0.016	0.02	0.81765	0.179	0.9504	-0.014	556	41.166	1.081	39.446							3.49845	-9.05e-05	3.665	-7.27e-05	556	0.002	0.002
1401.17	0.034	0.07	0.014	0.017	0.8208	0.311	0.95355	-0.004	557	41.156	1.067	39.38							3.51007	-8.34e-05	3.679	-8.62e-05	557	0.002	0.002
1403.68	0.024	0.056	0.011	0.017	0.82395	0.478	0.9567	0.007	558	41.149	1.057	39.315							3.52086	-8.26e-05	3.692	-0.000104	558	0.002	0.002
1406.19	0.017	0.039	0.008	0.013	0.82665	0.686	0.9594	0.017	559	41.146	1.042	39.252							3.53165	-8.64e-05	3.705	-0.000124	559	0.002	0.002
1408.7	0.014	0.028	0.005	0.013	0.8298	0.945	0.96255	0.03	560	41.142	1.036	39.192							3.54327	-9.06e-05	3.719	-0.000135	560	0.002	0.002
1411.21	0.014	0.02	0.008	0.014	0.83295	1.264	0.9657	0.043	561	41.133	1.011	39.136							3.55406	-8.95e-05	3.732	-0.000136	561	0.001	0.002
1413.72	0.008	0.011	0.008	0.014	0.83565	1.65	0.9684	0.059	562	41.129	1.002	39.083							3.56485	-7.85e-05	3.745	-0.000138	562	0.001	0.002
1416.23	0.001	0.005	0.007	0.012	0.8388	2.113	0.97155	0.075	563	41.122	0.997	39.025							3.57647	-6.5e-05	3.759	-0.000148	563	0.001	0.002
1418.74	0.002	0.003	0.008	0.016	0.84195	2.669	0.9747	0.095	564	41.123	0.976	38.953							3.58726	-6.27e-05	3.772	-0.00016	564	0.001	0.002
1421.25	0.0001093	0.0001405	0.011	0.019	0.84465	3.333	0.9774	0.119	565	41.118	0.969	38.868							3.59805	-7.22e-05	3.785	-0.000159	565	0.001	0.002
1423.76	-0.004	-0.007	0.009	0.017	0.8478	4.125	0.98055	0.147	566	41.112	0.949	38.756							3.60967	-8.13e-05	3.799	-0.000143	566	0.001	0.002
1426.27	-0.002	-0.013	0.012	0.017	0.85095	5.061	0.9837	0.18	567	41.106	0.938	38.65							3.62046	-8.51e-05	3.812	-0.000128	567	0.001	0.002
1428.78	-0.001	-0.021	0.018	0.017	0.8541	6.158	0.9864	0.217	568	41.102	0.925	38.561							3.63125	-8.68e-05	3.825	-0.000126	568	0.001	0.002
1431.29	-0.001	-0.022	0.022	0.014	0.8568	7.442	0.98955	0.26	569	41.1	0.911	38.493							3.64287	-8.58e-05	3.839	-0.000134	569	0.001	0.002
1433.8	0.003	-0.016	0.023	0.021	0.85995	8.93	0.9927	0.309	570	41.095	0.895	38.439							3.65366	-8.05e-05	3.852	-0.000138	570	0.0009619	0.001
1436.31	0.017	-0.008	0.029	0.029	0.8631	10.639	0.9954	0.364	571	41.086	0.88	38.393							3.66445	-7.61e-05	3.865	-0.000137	571	0.0009381	0.001
1438.82	0.026	-0.005	0.033	0.032	0.8658	12.582	0.99855	0.424	572	41.09	0.866	38.351							3.67607	-7.57e-05	3.879	-0.00014	572	0.0008829	0.001
1441.33	0.03	-0.007	0.038	0.036	0.86895	14.775	1.0017	0.489	573	41.082	0.864	38.302							3.68686	-7.82e-05	3.892	-0.000148	573	0.00082	0.001
1443.84	0.03	-0.006	0.038	0.038	0.8721	17.233	1.0044	0.56	574	41.083	0.848	38.26							3.69765	-8.27e-05	3.905	-0.000156	574	0.0006905	0.001
1446.35	0.024	-0.0001367	0.039	0.042	0.8748	19.961	1.00755	0.637	575	41.078	0.837	38.228							3.70927	-8.21e-05	3.919	-0.00016	575	0.0006229	0.001
1448.86	0.017	-0.004	0.043	0.033	0.87795	22.967	1.0107	0.719	576	41.074	0.822	38.189							3.72006	-7.17e-05	3.932	-0.00016	576	0.0006381	0.001
1451.37	0.016	-0.012	0.036	0.048	0.8811	26.243	1.0134	0.807	577	41.069	0.824	38.163							3.73085	-6.37e-05	3.945	-0.000162	577	0.0006238	0.001
1453.88	0.009	-0.014	0.044	0.054	0.8838	29.788	1.01655	0.899	578	41.065	0.802	38.107							3.74247	-6.85e-05	3.959	-0.000161	578	0.0007048	0.001
1456.39	0.002	-0.013	0.037	0.047	0.88695	33.591	1.0197	0.996	579	41.065	0.793	38.073							3.75326	-7.12e-05	3.972	-0.000149	579	0.0007029	0.001
1458.9	-0.005	-0.011	0.031	0.039	0.8901	37.632	1.02285	1.097	580	41.062	0.777	38.083							3.76405	-5.69e-05	3.985	-0.000124	580	0.0005705	0.001
1461.41	-0.003	-0.005	0.03	0.043	0.8928	41.887	1.02555	1.201	581	41.06	0.766	38.097							3.77567	-3.7e-05	3.999	-9.48e-05	581	0.0004705	0.0009968
1463.93	0.002	-0.005	0.032	0.04	0.89595	46.327	1.0287	1.305	582	41.057	0.763	38.157							3.78646	-2.76e-05	4.012	-7.19e-05	582	0.000339	0.0009465
1466.44	0.003	-0.005	0.032	0.031	0.8991	50.921	1.03185	1.409	583	41.059	0.755	38.18							3.79725	-2.42e-05	4.025	-6.3e-05	583	0.0002876	0.0009199
1468.95	0.002	-0.003	0.026	0.027	0.9018	55.635	1.03455	1.514	584	41.056	0.745	38.152							3.80887	-1.65e-05	4.039	-6.9e-05	584	0.0004876	0.0009283
1471.46	0.0007593	0.000863	0.021	0.016	0.90495	60.431	1.0377	1.618	585	41.053	0.746	38.138							3.81966	-7.41e-06	4.052	-8.18e-05	585	0.0004743	0.0009032
1473.97	-0.002	0.01	0.018	0.017	0.9081	65.265	1.04085	1.72	586	41.052	0.734	38.118							3.83045	-4.4e-06	4.065	-9.02e-05	586	0.0005048	0.000892
1476.48	0.0005993	0.025	0.022	0.02	0.9108	70.092	1.04355	1.82	587	41.048	0.715	38.121							3.84207	-7.38e-06	4.079	-8.76e-05	587	0.0004333	0.0008682
1478.99	0.002	0.04	0.022	0.016	0.91395	74.867	1.0467	1.917	588	41.049	0.716	38.155							3.85286	-1.16e-05	4.092	-7.88e-05	588	0.00032	0.0008374
1481.5	0.007	0.063	0.021	0.025	0.9171	79.538	1.04985	2.011	589	41.048	0.707	38.158							3.86365	-1.36e-05	4.105	-7.47e-05	589	0.0001943	0.0008095
1484.01	0.016	0.093	0.022	0.035	0.9198	84.051	1.05255	2.101	590	41.043	0.703	38.12							3.87527	-1.18e-05	4.119	-7.95e-05	590	0.0002343	0.0008053
1486.52	0.015	0.123	0.027	0.034	0.92295	88.363	1.0557	2.185	591	41.039	0.695	38.057							3.88606	-9.8e-06	4.132	-9.19e-05	591	0.0001695	0.0007899
1489.03	0.013	0.167	0.033	0.03	0.9261	92.435	1.05885	2.262	592	41.04	0.677	37.978							3.89685	-1.76e-05	4.145	-0.000109	592	0.0004086	0.0008095
1491.54	0.021	0.227	0.039	0.033	0.9288	96.228	1.06155	2.332	593	41.043	0.676	37.954							3.90847	-4.09e-05	4.159	-0.000125	593	0.0004467	0.0007843
1494.05	0.041	0.307	0.05	0.038	0.93195	99.704	1.0647	2.395	594	41.038	0.675	37.95							3.91926	-6.94e-05	4.172	-0.000131	594	0.000419	0.0007578
1496.56	0.065	0.385	0.063	0.046	0.9351	102.832	1.06785	2.449	595	41.038	0.676	37.969							3.93005	-8.59e-05	4.185	-0.00013	595	0.000481	0.000741
1499.07	0.091	0.456	0.082	0.052	0.9378	105.583	1.07055	2.494	596	41.038	0.672	37.989							3.94167	-8.3e-05	4.199	-0.000125	596	0.0003743	0.0007144
1501.58	0.126	0.524	0.109	0.069	0.94095	107.935	1.0737	2.532	597	41.035	0.655	37.979							3.95246	-6.84e-05	4.212	-0.000119	597	0.0003762	0.00072
1504.09	0.174	0.581	0.145	0.086	0.9441	109.87	1.07685	2.562	598	41.034	0.643	37.956							3.96325	-5.61e-05	4.225	-0.000119	598	0.0002819	0.0007074
1506.6	0.24	0.618	0.194	0.116	0.9468	111.38	1.07955	2.584	599	41.032	0.626	37.914							3.97487	-5.41e-05	4.239	-0.000124	599	0.0002276	0.0006976
1509.11	0.329	0.638	0.256	0.152	0.94995	112.469	1.0827	2.6	600	41.035	0.62	37.868							3.98566	-5.98e-05	4.252	-0.000127	600	0.0001867	0.0006795
1511.62	0.444	0.645	0.336	0.208	0.9531	113.142	1.08585	2.609	601	41.032	0.624								3.99645	-6.4e-05	4.265	-0.000122	601	0.0002562	0.0006753
1514.13	0.579	0.626	0.433	0.29	0.9558	113.41	1.08855	2.61	602	41.027	0.611								4.00807	-5.93e-05	4.279	-0.000108	602	0.0001981	0.0006515
1516.64	0.718	0.585	0.539	0.39	0.95895	113.289	1.0917	2.605	603	41.029	0.616								4.01886	-4.54e-05	4.292	-8.91e-05	603	0.000221	0.0006445
1519.15	0.849	0.537	0.637	0.515	0.9621	112.8	1.09485	2.593	604	41.029	0.596								4.02965	-3.19e-05	4.305	-6.99e-05	604	0.000179	0.0006305
1521.66	0.954	0.484	0.715	0.617	0.9648	111.97	1.09755	2.574	605	41.03	0.594								4.04127	-3.26e-05	4.319	-5.88e-05	605	0.0001114	0.0006068
1524.17	1	0.42	0.753	0.668	0.96795	110.818	1.1007	2.55	606	41.021	0.581								4.05206	-4.53e-05	4.332	-5.56e-05	606	0.0002238	0.0006165
1526.68	0.965	0.344	0.752	0.692	0.97065	109.375	1.10385	2.522	607	41.024	0.591								4.06368	-5.28e-05	4.346	-5.07e-05	607	8.086e-05	0.0005858
1529.19	0.862	0.279	0.717	0.671	0.9738	107.67	1.10655	2.49	608	41.019	0.578								4.07447	-4.97e-05	4.359	-3.9e-05	608	0.0002267	0.0006124
1531.7	0.705	0.227	0.639	0.614	0.97695	105.735	1.1097	2.455	609	41.019	0.574								4.08526	-4.75e-05	4.372	-2.73e-05	609	0.0003495	0.0006319
1534.21	0.532	0.191	0.544	0.515	0.97965	103.596	1.11285	2.418	610	41.022	0.559								4.09688	-5.1e-05	4.386	-2.55e-05	610	0.000239	0.0006151
1536.72	0.377	0.162	0.428	0.388	0.9828	101.282	1.11555	2.379	611	41.02	0.558								4.10767	-5.58e-05	4.399	-3.22e-05	611	0.0001733	0.0005984
1539.23	0.253	0.139	0.327	0.268	0.98595	98.815	1.1187	2.338	612	41.023	0.562								4.11846	-6.21e-05	4.412	-3.81e-05	612	0.0001571	0.0005802
1541.74	0.166	0.117	0.237	0.162	0.98865	96.223	1.12185	2.295	613	41.019	0.562								4.13008	-7.12e-05	4.426	-3.93e-05	613	0.0001286	0.0005732
1544.25	0.117	0.104	0.181	0.102	0.9918	93.535	1.12455	2.253	614	41.018	0.556								4.14087	-7.92e-05	4.439	-4.04e-05	614	3.01e-05	0.000548
1546.76	0.083	0.1	0.135	0.067	0.99495	90.773	1.1277	2.212	615	41.021	0.544								4.15166	-8.2e-05	4.452	-5.07e-05	615	5.095e-05	0.0005383
1549.27	0.064	0.095	0.104	0.049	0.99765	87.952	1.13085	2.172	616	41.018	0.549								4.16328	-8.44e-05	4.466	-7.58e-05	616	8.476e-05	0.000555
1551.78	0.052	0.086	0.073	0.042	1.0008	85.094	1.13355	2.135	617	41.014	0.533								4.17407	-9.07e-05	4.479	-0.000105	617	-7.39e-05	0.0005341
1554.29	0.043	0.077	0.052	0.035	1.00395	82.217	1.1367	2.101	618	41.013	0.534								4.18486	-9.05e-05	4.492	-0.00012	618	3.686e-05	0.0005438
1556.8	0.038	0.074	0.036	0.034	1.00665	79.34	1.13985	2.071	619	41.016	0.519								4.19648	-7.54e-05	4.506	-0.000122	619	4.324e-05	0.0005438
1559.31	0.032	0.069	0.024	0.028	1.0098	76.475	1.14255	2.043	620	41.015	0.518								4.20727	-5.68e-05	4.519	-0.000121	620	0.0002314	0.000555
1561.82	0.023	0.059	0.017	0.026	1.01295	73.635	1.1457	2.017	621	41.013	0.513								4.21806	-4.55e-05	4.532	-0.000115	621	0.0002029	0.0005452
1564.33	0.014	0.051	0.013	0.026	1.01565	70.835	1.14885	1.992	622	41.012	0.506								4.22968	-4.05e-05	4.546	-9.81e-05	622	9.352e-05	0.0005355
1566.85	0.017	0.049	0.011	0.018	1.0188	68.091	1.15155	1.971	623	41.016	0.506								4.24047	-4.65e-05	4.559	-7.01e-05	623	0.0001067	0.0005355
1569.36	0.023	0.055	0.012	0.025	1.02195	65.416	1.1547	1.953	624	41.009	0.504								4.25126	-6.88e-05	4.572	-4.55e-05	624	-1.886e-05	0.0005285
1571.87	0.021	0.056	0.014	0.025	1.02465	62.81	1.1574	1.938	625	41.015	0.488								4.26288	-0.000101	4.586	-3.54e-05	625	0.0001619	0.0005452
1574.38	0.023	0.047	0.014	0.023	1.0278	60.278	1.16055	1.928	626	41.012	0.494								4.27367	-0.000132	4.599	-4.17e-05	626	4.724e-05	0.0005157
1576.88	0.024	0.045	0.011	0.022	1.03095	57.829	1.1637	1.924	627	41.012	0.485								4.28446	-0.000144	4.612	-6.07e-05	627	8.448e-05	0.0005223
1579.4	0.03	0.048	0.014	0.012	1.03365	55.468	1.1664	1.925	628	41.01	0.49								4.29608	-0.000129	4.626	-8.12e-05	628	4.057e-05	0.0005069
1581.91	0.028	0.05	0.016	0.023	1.0368	53.193	1.16955	1.932	629	41.012	0.481								4.30687	-0.000114	4.639	-8.95e-05	629	-4.6e-05	0.000492
1584.42	0.027	0.044	0.013	0.035	1.03995	51.002	1.1727	1.943	630	41.011	0.477								4.31766	-0.000122	4.652	-8.69e-05	630	8.448e-05	0.0005002
1586.93	0.033	0.039	0.02	0.03	1.04265	48.899	1.1754	1.958	631	41.009	0.474								4.32928	-0.000141	4.666	-8.38e-05	631	0.0001333	0.0005023
1589.44	0.036	0.04	0.022	0.033	1.0458	46.889	1.17855	1.979	632	41.011	0.467								4.34007	-0.000145	4.679	-8.08e-05	632	3.971e-06	0.0004822
1591.95	0.036	0.037	0.02	0.027	1.04895	44.973	1.1817	2.004	633	41.012	0.463								4.35086	-0.000134	4.692	-7.58e-05	633	0.0001343	0.0004962
1594.46	0.033	0.027	0.02	0.026	1.05165	43.15	1.1844	2.032	634	41.01	0.445								4.36248	-0.000126	4.706	-7.35e-05	634	0.0001495	0.0005037
1596.97	0.031	0.025	0.017	0.037	1.0548	41.416	1.18755	2.065	635	41.004	0.461								4.37327	-0.000132	4.719	-7.38e-05	635	0.0001124	0.000492
1599.48	0.026	0.026	0.02	0.027	1.05795	39.773	1.1907	2.104	636	41.009	0.434								4.38406	-0.000147	4.732	-7.07e-05	636	0.0001581	0.0005048
1601.99	0.015	0.023	0.018	0.025	1.06065	38.218	1.1934	2.149	637	41.008	0.438								4.39568	-0.000159	4.746	-6.32e-05	637	0.0001467	0.0004909
1604.5	0.005	0.016	0.017	0.018	1.0638	36.749	1.19655	2.2	638	41.004	0.44								4.40647	-0.000157	4.759	-5.39e-05	638	-2.076e-05	0.0004716
1607.01	0.003	0.0008738	0.014	0.015	1.06695	35.36	1.1997	2.256	639	41.009	0.444								4.41726	-0.000141	4.772	-4.52e-05	639	1.648e-05	0.0004667
1609.52	0.0008951	-0.003	0.008	0.014	1.06965	34.045	1.2024	2.318	640	41.008	0.431								4.42888	-0.000125	4.786	-3.83e-05	640	0.0001219	0.0004772
1612.03	-0.0006608	0.002	0.003	0.014	1.0728	32.805	1.20555	2.386	641	41.007	0.425								4.43967	-0.00012	4.799	-3.31e-05	641	-9.362e-06	0.000453
1614.54	0.0001675	0.003	0.005	0.014	1.07595	31.636	1.2087	2.458	642	41.006	0.42								4.45046	-0.000128	4.812	-2.98e-05	642	5.267e-05	0.0004707
1617.05	-0.005	-0.001	0.003	0.011	1.0791	30.54	1.2114	2.532	643	41.005	0.427								4.46208	-0.000143	4.826	-2.99e-05	643	0.0001248	0.0004759
1619.56	-0.003	-0.0009759	0.003	0.014	1.0818	29.511	1.21455	2.61	644	41.008	0.418								4.47287	-0.000152	4.839	-3.9e-05	644	0.0001876	0.0004724
1622.07	-6.785e-05	-0.0002856	0.004	0.018	1.08495	28.54	1.2177	2.693	645	41.005	0.412								4.48366	-0.000141	4.852	-5.68e-05	645	0.0002257	0.0004672
1624.58	-0.006	-0.007	0.003	0.01	1.0881	27.627	1.2204	2.779	646	41.003	0.413								4.49528	-0.000117	4.866	-6.56e-05	646	0.0002133	0.0004566
1627.09	-0.005	-0.011	0.006	0.007	1.0908	26.767	1.22355	2.87	647	41.005	0.413								4.50607	-0.000105	4.879	-5.37e-05	647	0.0001362	0.0004456
1629.6	0.0002025	-0.009	0.004	0.014	1.09395	25.963	1.2267	2.964	648	41.005	0.397								4.51686	-0.000117	4.892	-3.84e-05	648	5.324e-05	0.0004333
1632.11	0.0006561	-0.013	0.005	0.007	1.0971	25.202	1.2294	3.065	649	41.003	0.396								4.52848	-0.000143	4.906	-4.26e-05	649	9.448e-05	0.0004384
1634.62	-0.0006018	-0.019	0.005	0.014	1.0998	24.485	1.23255	3.17	650	41	0.374								4.53927	-0.000166	4.919	-6.28e-05	650	-0.0001019	0.0004088
1637.13	-0.002	-0.025	0.002	0.014	1.10295	23.809	1.2357	3.281	651	41.004	0.403								4.55006	-0.000177	4.932	-7.79e-05	651	0.0001143	0.0004349
1639.64	0.0007003	-0.022	0.007	0.017	1.1061	23.176	1.2384	3.394	652	41.002	0.396								4.56168	-0.000178	4.946	-7.63e-05	652	0.001	0.0006375
1642.15	0.005	-0.012	0.004	0.015	1.1088	22.584	1.24155	3.511	653	41.005	0.369								4.57247	-0.000179	4.959	-6.42e-05	653	0.002	0.0006235
1644.66	0.006	-0.009	0.007	0.015	1.11195	22.026	1.2447	3.632	654	41.001	0.366								4.58326	-0.000186	4.972	-5.17e-05	654	0.001	0.0005125
1647.17	0.0006854	0.002	0.007	0.023	1.1151	21.508	1.24785	3.757	655	41.002	0.36								4.59488	-0.000195	4.986	-3.72e-05	655	0.0005105	0.000352
1649.68	0.002	-0.002	0.006	0.02	1.1178	21.026	1.25055	3.888	656	41.004	0.355								4.60567	-0.000196	4.999	-1.64e-05	656	-0.0009229	0.0001021
1652.19	-0.0001846	-0.008	0.007	0.016	1.12095	20.578	1.2537	4.025	657	41	0.357								4.61646	-0.000189	5.012	8.94e-07	657	-0.002	0
1654.7	-0.007	-0.008	0.007	0.015	1.1241	20.156	1.25685	4.166	658	40.999	0.365								4.62808	-0.000181	5.026	7.3e-07	658	-0.002	2.517e-05
1657.21	-0.0001847	-0.004	0.007	0.008	1.1268	19.753	1.25955	4.312	659	40.997	0.366								4.63887	-0.00018	5.039	-1.01e-05	659	-0.001	0.00013
1659.72	0.006	0.000841	0.01	0.01	1.12995	19.371	1.2627	4.464	660	40.999	0.368								4.64966	-0.000183	5.052	-9.94e-06	660	-0.0004505	0.0002923
1662.23	0.004	0.002	0.01	0.012	1.1331	19.007	1.26585	4.62	661	41	0.358								4.66128	-0.000183	5.066	1.79e-06	661	-6.143e-05	0.0003912
1664.74	0.000456	-0.0006904	0.008	0.012	1.1358	18.662	1.26855	4.78	662	41.002	0.367								4.67207	-0.000182	5.079	4.99e-06	662	0.0001752	0.0004493
1667.25	-0.0006225	-0.001	0.007	0.011	1.13895	18.337	1.2717	4.945	663	41.002	0.349								4.68369	-0.000182	5.093	-9.16e-06	663	0.0001676	0.0004593
1669.76	0.004	0.006	0.009	0.013	1.1421	18.034	1.27485	5.116	664	41.003	0.357								4.69448	-0.000179	5.106	-3.21e-05	664	0.0001229	0.0004647
1672.27	0.003	0.009	0.008	0.014	1.1448	17.747	1.27755	5.292	665	41.003	0.34								4.70527	-0.000171	5.119	-5.34e-05	665	1.419e-05	0.0004389
1674.78	0.002	0.002	0.009	0.017	1.14795	17.479	1.2807	5.474	666	41.002	0.334								4.71689	-0.000157	5.133	-6.58e-05	666	9.714e-05	0.0004443
1677.29	0.0003006	0.007	0.008	0.017	1.1511	17.226	1.28385	5.663	667	41	0.341								4.72768	-0.000136	5.146	-7.12e-05	667	7.152e-05	0.0004404
1679.81	-0.006	0.01	0.006	0.016	1.1538	16.988	1.28655	5.857	668	41	0.331								4.73847	-0.000121	5.159	-7.84e-05	668	0.0001095	0.0004387
1682.32	-0.009	-0.005	0.004	0.005	1.15695	16.761	1.2897	6.055	669	41	0.321								4.75009	-0.000121	5.173	-9.08e-05	669	0.0001895	0.0004566
1684.83	-0.005	-0.002	0.005	0.007	1.1601	16.548	1.29285	6.26	670	40.997	0.332								4.76088	-0.000129	5.186	-0.000105	670	0.0001943	0.0004435
1687.34	-0.002	0.008	0.009	0.002	1.1628	16.347	1.29555	6.471	671	41.002	0.332								4.77167	-0.000139	5.199	-0.000114	671	0.000239	0.0004379
1689.85	0.003	0.008	0.012	0.019	1.16595	16.156	1.2987	6.689	672	41.002	0.314								4.78329	-0.000147	5.213	-0.000115	672	0.0002686	0.0004391
1692.36	0.0001022	-0.000387	0.005	0.012	1.1691	15.972	1.30185	6.913	673	40.999	0.318								4.79408	-0.000139	5.226	-0.000112	673	0.000301	0.0004333
1694.87	0.002	-0.009	0.01	0.012	1.1718	15.796	1.30455	7.144	674	40.997	0.32								4.80487	-0.000116	5.239	-0.000117	674	0.0001629	0.0004618
1697.38	0.002	-0.0003285	0.008	0.015	1.17495	15.629	1.3077	7.385	675	40.998	0.327								4.81649	-9.48e-05	5.253	-0.000126	675	0.0002933	0.0005299
1699.89	-0.0003473	-0.001	0.013	0.016	1.1781	15.471	1.31085	7.635	676	40.998	0.316								4.82728	-9.01e-05	5.266	-0.000126	676	0.0005162	0.0004745
1702.4	-0.004	-0.006	0.011	0.016	1.1808	15.322	1.31355	7.892	677	40.996	0.302								4.83807	-0.000102	5.279	-0.000112	677	0.0002238	0.0004503
1704.91	-0.002	-0.006	0.011	0.013	1.18395	15.183	1.3167	8.156	678	40.997	0.29								4.84969	-0.00011	5.293	-9.8e-05	678	0.0001695	0.0004232
1707.42	-0.006	-0.007	0.007	0.013	1.1871	15.054	1.31985	8.429	679	41	0.298								4.86048	-0.000101	5.306	-9.67e-05	679	8.029e-05	0.00036
1709.93	-0.006	-0.008	0.01	0.014	1.1898	14.929	1.32255	8.707	680	41	0.308								4.87127	-8.93e-05	5.319	-0.000103	680	1.79e-05	0.0004228
1712.44	0.006	-0.007	0.01	0.02	1.19295	14.805	1.3257	8.992	681	41	0.286								4.88289	-9.44e-05	5.333	-0.000101	681	0.0002305	0.0004247
1714.95	0.007	-0.002	0.009	0.025	1.19565	14.685	1.32885	9.283	682	40.997	0.291								4.89368	-0.000104	5.346	-8.83e-05	682	0.0001181	0.0003806
1717.46	-0.005	0.003	0.013	0.022	1.1988	14.572	1.33155	9.581	683	41.001	0.287								4.90447	-0.000101	5.359	-7.48e-05	683	7.638e-05	0.0003889
1719.97	-0.004	-0.006	0.014	0.015	1.20195	14.466	1.3347	9.884	684	41	0.291								4.91609	-9.41e-05	5.373	-6.84e-05	684	0	0.0003799
1722.48	-0.007	-0.011	0.008	0.018	1.20465	14.368	1.33785	10.194	685	41.002	0.294								4.92688	-9.48e-05	5.386	-6.95e-05	685	8.657e-05	0.000387
1724.99	-0.006	-0.008	0.011	0.026	1.2078	14.281	1.34055	10.509	686	41.002	0.282								4.93767	-9.7e-05	5.399	-7.85e-05	686	8.362e-05	0.0003837
1727.5	-0.004	-0.002	0.013	0.027	1.21095	14.199	1.3437	10.829	687	40.997	0.281								4.94929	-9.36e-05	5.413	-9.23e-05	687	0.0002448	0.0003953
1730.01	-0.002	0.003	0.02	0.026	1.21365	14.124	1.34685	11.156	688	41.001	0.281								4.96008	-9.27e-05	5.426	-0.000105	688	0.0003638	0.0004049
1732.52	-0.007	0.000525	0.017	0.019	1.2168	14.055	1.34955	11.489	689	40.999	0.272								4.97087	-9.8e-05	5.439	-0.000114	689	0.0004029	0.0004014
1735.03	-0.004	0.005	0.018	0.022	1.21995	13.996	1.3527	11.826	690	41.002	0.274								4.98249	-0.000104	5.453	-0.000119	690	0.0002781	0.0003954
1737.54	-0.0008497	0.005	0.014	0.026	1.22265	13.939	1.35585	12.166	691	40.999	0.261								4.99328	-0.000111	5.466	-0.000121	691	0.0001752	0.000383
1740.05	0.001	-0.000466	0.017	0.03	1.2258	13.885	1.35855	12.509	692	41.002	0.262								5.00407	-0.000124	5.479	-0.000121	692	0.0001971	0.0003885
1742.56	-0.000796	-9.738e-05	0.016	0.032	1.22895	13.832	1.3617	12.852	693	41.001	0.254								5.01569	-0.000133	5.493	-0.000117	693	0.0001819	0.0003734
1745.07	0.0007008	0.005	0.017	0.031	1.23165	13.781	1.36485	13.196	694	40.998	0.259								5.02648	-0.00013	5.506	-0.000108	694	0.0001648	0.0003717
1747.58	0.0007623	0.001	0.02	0.032	1.2348	13.728	1.36755	13.537	695	40.996	0.259								5.03727	-0.000121	5.519	-0.000102	695	0.0001514	0.0003763
1750.09	-0.001	-0.003	0.022	0.035	1.23795	13.675	1.3707	13.877	696	41.002	0.255								5.04889	-0.000115	5.533	-0.000112	696	0.000219	0.0003898
1752.6	-0.005	-0.008	0.023	0.038	1.24065	13.625	1.37385	14.217	697	40.998	0.251								5.05968	-0.000115	5.546	-0.000133	697	0.000121	0.0003777
1755.11	-0.004	-0.01	0.02	0.044	1.2438	13.579	1.37655	14.556	698	40.997	0.244								5.07047	-0.000114	5.559	-0.00015	698	0.0001724	0.0003746
1757.62	-0.004	-0.008	0.019	0.042	1.24695	13.541	1.3797	14.893	699	40.996	0.25								5.08209	-0.000114	5.573	-0.000154	699	0.0002905	0.0003861
1760.13	5.639e-06	-0.013	0.02	0.043	1.24965	13.507	1.3824	15.227	700	41.001	0.237								5.09288	-0.000118	5.586	-0.000143	700	0.0001762	0.0003659
1762.64	0.004	-0.007	0.021	0.037	1.2528	13.479	1.38555	15.558	701	41	0.243								5.10367	-0.000121	5.599	-0.000122	--	147.238	--
1765.15	0.003	-0.012	0.021	0.05	1.25595	13.455	1.3887	15.885	702	40.997	0.247								5.11529	-0.000116	5.613	-0.000102	--	147.238	--
1767.66	-0.004	-0.023	0.021	0.049	1.25865	13.437	1.3914	16.207	703	40.996	0.232								5.12608	-0.000109	5.626	-8.49e-05	--	147.238	--
1770.17	-0.011	-0.02	0.023	0.043	1.2618	13.423	1.39455	16.523	704	40.999	0.238								5.13687	-0.000105	5.639	-6.82e-05	--	147.238	--
1772.68	-0.004	-0.019	0.02	0.041	1.26495	13.417	1.3977	16.834	705	41.003	0.24								5.14849	-0.000102	5.653	-5.61e-05	--	147.238	--
1775.19	-0.004	-0.022	0.023	0.045	1.26765	13.417	1.4004	17.137	706	40.997	0.224								5.15928	-9.59e-05	5.666	-5.22e-05	--	147.238	--
1777.7	-0.004	-0.03	0.02	0.044	1.2708	13.421	1.40355	17.433	707	40.995	0.232								5.17007	-8.19e-05	5.679	-5.27e-05	--	147.238	--
1780.21	-0.002	-0.023	0.017	0.043	1.27395	13.432	1.4067	17.72	708	40.998	0.226								5.18169	-6.09e-05	5.693	-5.65e-05	--	147.238	--
1782.72	0.002	-0.02	0.019	0.047	1.27665	13.449	1.4094	17.999	709	40.998	0.219								5.19248	-4.06e-05	5.706	-6.96e-05	--	147.238	--
1785.23	0.008	-0.023	0.017	0.049	1.2798	13.469	1.41255	18.27	710	40.998	0.219								5.20327	-2.91e-05	5.719	-8.96e-05	--	147.238	--
1787.74	0.007	-0.017	0.016	0.042	1.28295	13.492	1.4157	18.532	711	40.998	0.211								5.21489	-2.56e-05	5.733	-0.000102	--	147.238	--
1790.25	0.003	-0.017	0.017	0.042	1.28565	13.519	1.4184	18.787	712	41	0.216								5.22568	-2.38e-05	5.746	-0.000104	--	147.238	--
1792.76	-0.005	-0.008	0.016	0.038	1.2888	13.548	1.42155	19.034	713	40.997	0.21								5.23647	-1.82e-05	5.759	-0.000107	--	147.238	--
1795.28	-0.003	-0.006	0.019	0.036	1.29195	13.584	1.4247	19.274	714	40.998	0.22								5.24809	-8.15e-06	5.773	-0.000116	--	147.238	--
1797.79	0.012	-0.003	0.014	0.034	1.29465	13.62	1.4274	19.505	715	40.998	0.205								5.25888	1.15e-06	5.786	-0.000121	--	147.238	--
1800.3	0.013	-0.004	0.018	0.046	1.2978	13.662	1.43055	19.726	716	40.997	0.219								5.26967	-1.83e-06	5.799	-0.000113	--	147.238	--
1802.81	0.005	-0.013	0.022	0.032	1.30095	13.709	1.4337	19.937	717	40.999	0.214								5.28129	-2.6e-05	5.813	-9.75e-05	--	147.238	--
1805.32	-0.007	-0.017	0.015	0.033	1.3041	13.761	1.4364	20.137	718	40.998	0.207								5.29208	-6.43e-05	5.826	-7.63e-05	--	147.238	--
1807.83	-0.018	-0.027	0.01	0.036	1.3068	13.821	1.43955	20.328	719	40.996	0.2								5.3037	-9.58e-05	5.84	-5.2e-05	--	147.238	--
1810.34	-0.015	-0.029	0.01	0.036	1.30995	13.884	1.4427	20.508	720	41.002	0.205								5.31449	-0.000102	5.853	-3.13e-05	--	147.238	--
1812.85	-0.015	-0.028	0.009	0.033	1.3131	13.953	1.4454	20.68	721	40.999	0.198								5.32528	-8.66e-05	5.866	-2.34e-05	--	147.238	--
1815.36	-0.014	-0.024	0.013	0.036	1.3158	14.029	1.44855	20.844	722	40.999	0.196								5.3369	-7.33e-05	5.88	-3.25e-05	--	147.238	--
1817.87	-0.008	-0.019	0.011	0.035	1.31895	14.111	1.4517	21.002	723	41.001	0.196								5.34769	-7.21e-05	5.893	-4.97e-05	--	147.238	--
1820.38	-0.008	-0.019	0.012	0.03	1.3221	14.195	1.4544	21.152	724	40.997	0.197								5.35848	-7.06e-05	5.906	-5.93e-05	--	147.238	--
1822.89	-0.01	-0.012	0.012	0.037	1.3248	14.284	1.45755	21.295	725	40.998	0.185								5.3701	-5.58e-05	5.92	-5.59e-05	--	147.238	--
1825.4	-0.005	-0.007	0.01	0.034	1.32795	14.377	1.4607	21.43	726	41	0.19								5.38089	-2.89e-05	5.933	-4.62e-05	--	147.238	--
1827.91	-0.011	-0.013	0.011	0.034	1.3311	14.471	1.4634	21.558	727	40.998	0.189								5.39168	-4.38e-06	5.946	-3.92e-05	--	147.238	--
1830.42	-0.012	-0.012	0.012	0.041	1.3338	14.566	1.46655	21.678	728	40.998	0.194								5.4033	1.59e-06	5.96	-4.1e-05	--	147.238	--
1832.93	-0.0009996	-0.0009855	0.012	0.028	1.33695	14.67	1.4697	21.792	729	40.999	0.17								5.41409	-8.42e-06	5.973	-4.79e-05	--	147.238	--
1835.44	0.002	0.01	0.012	0.031	1.3401	14.783	1.47285	21.9	730	40.993	0.185								5.42488	-1.57e-05	5.986	-5e-05	--	147.238	--
1837.95	-0.002	0.009	0.012	0.035	1.3428	14.906	1.47555	22.002	731	40.999	0.18								5.4365	-1.5e-05	6	-4.82e-05	--	147.238	--
1840.46	0.002	0.019	0.012	0.03	1.34595	15.034	1.4787	22.101	732	40.997	0.168								5.44729	-1.74e-05	6.013	-5.21e-05	--	147.238	--
1842.97	0.005	0.019	0.01	0.025	1.3491	15.174	1.48185	22.197	733	40.998	0.167								5.45808	-2.48e-05	6.026	-6.07e-05	--	147.238	--
1845.48	0.003	0.015	0.009	0.022	1.3518	15.322	1.48455	22.29	734	40.997	0.177								5.4697	-2.6e-05	6.04	-6.39e-05	--	147.238	--
1847.99	0.009	0.024	0.009	0.03	1.35495	15.477	1.4877	22.378	735	40.998	0.159								5.48049	-1.79e-05	6.053	-5.81e-05	--	147.238	--
1850.5	0.016	0.029	0.008	0.029	1.3581	15.635	1.49085	22.464	736	41	0.165								5.49128	-1.06e-05	6.066	-4.75e-05	--	147.238	--
1853.01	0.016	0.029	0.01	0.03	1.3608	15.797	1.49355	22.547	737	40.998	0.171								5.5029	-8.14e-06	6.08	-3.87e-05	--	147.238	--
1855.52	0.008	0.024	0.01	0.029	1.36395	15.969	1.4967	22.627	738	40.999	0.17								5.51369	-2.34e-06	6.093	-3.24e-05	--	147.238	--
1858.03	0.009	0.029	0.011	0.025	1.3671	16.15	1.49985	22.704	739	40.999	0.156								5.52448	8.93e-06	6.106	-2.59e-05	--	147.238	--
1860.54	0.011	0.028	0.003	0.032	1.3698	16.341	1.50255	22.778	740	40.998	0.165								5.5361	1.91e-05	6.12	-1.47e-05	--	147.238	--
1863.05	0.008	0.023	0.008	0.028	1.37295	16.546	1.5057	22.851	741	40.996	0.161								5.54689	2.91e-05	6.133	5.68e-06	--	147.238	--
1865.56	0.01	0.012	0.007	0.03	1.3761	16.761	1.50885	22.924	742	40.995	0.156								5.55768	4.4e-05	6.146	3.35e-05	--	147.238	--
1868.07	0.003	0.015	0.014	0.034	1.3788	16.989	1.51155	22.998	743	41	0.155								5.5693	6.04e-05	6.16	5.76e-05	--	147.238	--
1870.58	0.004	0.011	0.008	0.02	1.38195	17.228	1.5147	23.072	744	40.998	0.161								5.58009	7.56e-05	6.173	6.81e-05	--	147.238	--
1873.09	0.002	0.005	0.009	0.015	1.3851	17.478	1.51785	23.148	745	40.995	0.156								5.59088	9.51e-05	6.186	6.82e-05	--	147.238	--
1875.6	-0.008	-0.009	0.007	0.017	1.3878	17.74	1.52055	23.225	746	41	0.165								5.6025	0.00012	6.2	6.78e-05	--	147.238	--
1878.11	-0.012	-0.011	0.009	0.019	1.39095	18.012	1.5237	23.306	747	40.997	0.157								5.61329	0.000139	6.213	7.17e-05	--	147.238	--
1880.62	-0.014	-0.022	0.008	0.021	1.3941	18.296	1.52685	23.392	748	40.998	0.16								5.62408	0.000146	6.226	7.45e-05	--	147.238	--
1883.13	-0.019	-0.031	0.01	0.029	1.3968	18.593	1.52955	23.483	749	40.997	0.153								5.6357	0.000145	6.24	7.12e-05	--	147.238	--
1885.64	-0.024	-0.037	0.01	0.027	1.39995	18.901	1.5327	23.581	750	40.998	0.155								5.64649	0.00014	6.253	7.06e-05	--	147.238	--
1888.15	-0.011	-0.024	0.005	0.019	1.4031	19.218	1.53585	23.687											5.65728	0.000128	6.266	8.4e-05	--	147.238	--
1890.66	-0.012	-0.014	0.014	0.028	1.4058	19.544	1.53855	23.805											5.6689	0.000106	6.28	0.000107	--	147.238	--
1893.17	-0.025	-0.027	0.004	0.028	1.40895	19.881	1.5417	23.937											5.67969	8.29e-05	6.293	0.000127	--	147.238	--
1895.68	-0.017	-0.031	0.012	0.022	1.4121	20.226	1.54485	24.086											5.69048	6.32e-05	6.306	0.000133	--	147.238	--
1898.19	-0.014	-0.019	0.005	0.024	1.4148	20.578	1.54755	24.257											5.7021	4.99e-05	6.32	0.000122	--	147.238	--
1900.7	-0.009	-0.026	0.008	0.026	1.41795	20.941	1.5507	24.453											5.71289	4.8e-05	6.333	9.68e-05	--	147.238	--
1903.21	-0.014	-0.021	0.008	0.021	1.42065	21.318	1.55385	24.681											5.72368	5.38e-05	6.346	6.99e-05	--	147.238	--
1905.72	-0.003	-0.011	0.01	0.022	1.4238	21.706	1.55655	24.947											5.7353	5.86e-05	6.36	5.46e-05	--	147.238	--
1908.23	0.0008568	-0.006	0.013	0.021	1.42695	22.103	1.5597	25.257											5.74609	6.48e-05	6.373	5.35e-05	--	147.238	--
1910.74	0.0007859	0.0004951	0.009	0.02	1.42965	22.507	1.56285	25.621											5.75688	7.9e-05	6.386	6.39e-05	--	147.238	--
1913.26	0.001	0.007	0.008	0.024	1.4328	22.921	1.56555	26.051											5.7685	9.51e-05	6.4	7.94e-05	--	147.238	--
1915.77	-0.002	0.004	0.008	0.019	1.43595	23.34	1.5687	26.557											5.77929	0.000103	6.413	8.33e-05	--	147.238	--
1918.28	0.001	0.003	0.009	0.018	1.43865	23.759	1.57185	27.154											5.79008	0.000106	6.426	6.73e-05	--	147.238	--
1920.79	0.001	0.014	0.012	0.023	1.4418	24.174	1.57455	27.855											5.8017	0.000107	6.44	4.51e-05	--	147.238	--
1923.3	-0.004	-0.009	0.01	0.026	1.44495	24.587	1.5777	28.679											5.81249	0.000102	6.453	3.55e-05	--	147.238	--
1925.81	0.006	-0.005	0.013	0.017	1.44765	25.001	1.58085	29.643											5.82328	9.32e-05	6.466	3.91e-05	--	147.238	--
1928.32	-0.004	0.004	0.013	0.021	1.4508	25.419	1.58355	30.768											5.8349	9.35e-05	6.48	4.1e-05	--	147.238	--
1930.83	-0.009	0.003	0.013	0.031	1.45395	25.834	1.5867	32.075											5.84569	0.000102	6.493	3.48e-05	--	147.238	--
1933.34	0.005	0.005	0.013	0.02	1.45665	26.25	1.58985	33.589											5.85648	0.000103	6.506	3.18e-05	--	147.238	--
1935.85	0.004	0.002	0.012	0.015	1.4598	26.662	1.59255	35.335											5.8681	8.2e-05	6.52	3.99e-05	--	147.238	--
1938.36	0.0001286	0.004	0.009	0.023	1.46295	27.075	1.5957	37.343											5.87889	4.45e-05	6.533	4.68e-05	--	147.238	--
1940.87	0.005	0.007	0.007	0.024	1.46565	27.484	1.59885	39.641											5.88968	9.02e-06	6.546	4.16e-05	--	147.238	--
1943.38	0.006	0.007	0.007	0.017	1.4688	27.889	1.60155	42.262											5.9013	-1.35e-05	6.56	3.54e-05	--	147.238	--
1945.89	0.005	0.002	0.009	0.024	1.47195	28.29	1.6047	45.236											5.91209	-2.45e-05	6.573	4.23e-05	--	147.238	--
1948.4	0.007	0.002	0.006	0.015	1.47465	28.685	1.6074	48.595											5.92371	-2.79e-05	6.587	5.46e-05	--	147.238	--
1950.91	-0.006	0.003	0.012	0.019	1.4778	29.076	1.61055	52.372											5.9345	-2.62e-05	6.6	5.92e-05	--	147.238	--
1953.42	0.0007142	0.0001598	0.005	0.008	1.48095	29.457	1.6137	56.592											5.94529	-1.99e-05	6.613	5.91e-05	--	147.238	--
1955.93	0.003	0.003	0.005	0.011	1.48365	29.83	1.6164	61.283											5.95691	-6.93e-06	6.627	6.43e-05	--	147.238	--
1958.44	0.005	0.001	0.005	0.018	1.4868	30.193	1.61955	66.469											5.9677	6.68e-06	6.64	8.15e-05	--	147.238	--
1960.95	0.002	0.0007093	0.008	0.018	1.48995	30.548	1.6227	72.174											5.97849	1.38e-05	6.653	0.000109	--	147.238	--
1963.46	0.003	0.004	0.012	0.014	1.49265	30.893	1.6254	78.424											5.99011	2.34e-05	6.667	0.000132	--	147.238	--
1965.97	-0.01	-0.004	0.005	0.015	1.4958	31.228	1.62855	85.235											6.0009	4.45e-05	6.68	0.000135	--	147.238	--
1968.48	-0.007	-0.002	0.007	0.014	1.49895	31.556	1.6317	92.621											6.01169	6.37e-05	6.693	0.000124	--	147.238	--
1970.99	-0.01	-0.0004085	0.009	0.019	1.50165	31.873	1.6344	100.585											6.02331	6.84e-05	6.707	0.000112	--	147.238	--
1973.5	-0.004	-0.001	0.008	0.009	1.5048	32.178	1.63755	109.122											6.0341	7.08e-05	6.72	9.71e-05	--	147.238	--
1976.01	-0.009	0.007	0.01	0.012	1.50795	32.475	1.6407	118.215											6.04489	8.32e-05	6.733	7.45e-05	--	147.238	--
1978.52	-0.004	0.006	0.014	0.022	1.51065	32.769	1.6434	127.844											6.05651	9.3e-05	6.747	5.39e-05	--	147.238	--
1981.03	-0.012	-0.006	0.009	0.023	1.5138	33.059	1.64655	137.983											6.0673	8.54e-05	6.76	4.42e-05	--	147.238	--
1983.54	-0.007	0.002	0.008	0.023	1.51695	33.344	1.6497	148.606											6.07809	6.82e-05	6.773	4.14e-05	--	147.238	--
1986.05	-0.003	-0.002	0.012	0.02	1.51965	33.624	1.6524	159.682											6.08971	6.02e-05	6.787	3.87e-05	--	147.238	--
1988.56	-0.009	-0.0005531	0.015	0.019	1.5228	33.905	1.65555	171.172											6.1005	6.89e-05	6.8	3.06e-05	--	147.238	--
1991.07	-0.013	-0.005	0.013	0.006	1.52595	34.18	1.6587	183.026											6.11129	8.91e-05	6.813	1.59e-05	--	147.238	--
1993.58	-0.022	-0.011	0.01	0.008	1.5291	34.453	1.6614	195.183											6.12291	0.000107	6.827	-1.06e-06	--	147.238	--
1996.09	-0.019	-0.008	0.009	0.023	1.5318	34.723	1.66455	207.571											6.1337	0.000109	6.84	-1.72e-05	--	147.238	--
1998.6	-0.019	-0.009	0.005	0.027	1.53495	34.991	1.6677	220.108											6.14449	9.33e-05	6.853	-2.88e-05	--	147.238	--
2001.11	-0.031	-0.013	0.011	0.025	1.5381	35.26	1.6704	232.71											6.15611	7.01e-05	6.867	-2.64e-05	--	147.238	--
2003.62	-0.015	-0.006	0.01	0.017	1.5408	35.531	1.67355	245.3											6.1669	5.61e-05	6.88	-1.07e-05	--	147.238	--
2006.13	-0.006	-0.018	0.009	0.012	1.54395	35.809	1.6767	257.804											6.17769	5.96e-05	6.893	5.2e-06	--	147.238	--
2008.64	-0.004	-0.009	0.009	0.023	1.5471	36.091	1.6794	270.148											6.18931	6.97e-05	6.907	1.28e-05	--	147.238	--
2011.15	-0.007	-0.012	0.012	0.023	1.5498	36.383	1.68255	282.256											6.2001	7.53e-05	6.92	1.32e-05	--	147.238	--
2013.66	-0.003	-0.005	0.011	0.031	1.55295	36.683	1.6857	294.048											6.21089	8.26e-05	6.933	7.79e-06	--	147.238	--
2016.17	0.006	-0.001	0.01	0.028	1.5561	36.991	1.6884	305.441											6.22251	9.76e-05	6.947	-1.53e-06	--	147.238	--
2018.68	0.006	-0.002	0.013	0.024	1.5588	37.312	1.69155	316.352											6.2333	0.000112	6.96	-6.9e-06	--	147.238	--
2021.19	0.003	-0.002	0.015	0.026	1.56195	37.65	1.6947	326.701											6.24409	0.000115	6.973	-2.98e-08	--	147.238	--
2023.7	-0.003	-0.004	0.012	0.02	1.5651	38.009	1.69785	336.419											6.25571	0.00011	6.987	1.55e-05	--	147.238	--
2026.21	0.002	0.002	0.01	0.021	1.5678	38.387	1.70055	345.451											6.2665	0.000108	7	2.64e-05	--	147.238	--
2028.72	-0.009	-0.004	0.015	0.024	1.57095	38.79	1.7037	353.754											6.27729	0.000117	7.013	2.61e-05	--	147.238	--
2031.23	0.008	-0.003	0.01	0.018	1.5741	39.222	1.70685	361.29											6.28891	0.000129	7.027	2.28e-05	--	147.238	--
2033.75	0.012	-0.003	0.011	0.02	1.5768	39.686	1.70955	368.021											6.2997	0.00013	7.04	2.48e-05	--	147.238	--
2036.26	0.005	-0.0001372	0.013	0.021	1.57995	40.179	1.7127	373.914											6.31049	0.000123	7.053	2.88e-05	--	147.238	--
2038.77	-0.002	-0.005	0.008	0.024	1.5831	40.711	1.71585	378.938											6.32211	0.00012	7.067	3.17e-05	--	147.238	--
2041.28	0.002	0.002	0.01	0.021	1.5858	41.285	1.71855	383.072											6.3329	0.000128	7.08	3.51e-05	--	147.238	--
2043.79	0.005	0.006	0.013	0.024	1.58895	41.915	1.7217	386.306											6.34369	0.000138	7.093	3.51e-05	--	147.238	--
2046.3	0.009	0.009	0.016	0.021	1.5921	42.607	1.72485	388.64											6.35531	0.00014	7.107	2.76e-05	--	147.238	--
2048.81	0.012	0.011	0.013	0.036	1.5948	43.366	1.72755	390.085											6.3661	0.000132	7.12	2.02e-05	--	147.238	--
2051.32	0.026	0.021	0.009	0.027	1.59795	44.201	1.7307	390.658											6.37689	0.000114	7.133	2.15e-05	--	147.238	--
2053.83	0.03	0.021	0.015	0.022	1.6011	45.123	1.73385	390.382											6.38851	8.06e-05	7.147	3.07e-05	--	147.238	--
2056.34	0.015	0.02	0.01	0.031	1.6038	46.142	1.73655	389.277											6.3993	4.33e-05	7.16	4.37e-05	--	147.238	--
2058.85	0.009	0.013	0.01	0.022	1.60695	47.271	1.7397	387.367											6.41009	2.09e-05	7.173	5.2e-05	--	147.238	--
2061.36	0.003	0.015	0.008	0.021	1.6101	48.521	1.74285	384.686											6.42171	9.45e-06	7.187	4.64e-05	--	147.238	--
2063.87	-0.002	0.01	0.01	0.02	1.6128	49.907	1.74555	381.272											6.4325	-4.74e-06	7.2	3.53e-05	--	147.238	--
2066.38	0.003	0.006	0.013	0.022	1.61595	51.447	1.7487	377.168											6.44329	-1.18e-05	7.213	3.82e-05	--	147.238	--
2068.89	-0.002	0.004	0.007	0.026	1.6191	53.153	1.75185	372.42											6.45491	-4.68e-06	7.227	5.39e-05	--	147.238	--
2071.4	0.014	0.016	0.017	0.029	1.6218	55.041	1.75455	367.079											6.4657	-2.53e-06	7.24	6.18e-05	--	147.238	--
2073.91	0.019	0.005	0.014	0.034	1.62495	57.127	1.7577	361.191											6.47649	-1.49e-05	7.253	5.87e-05	--	147.238	--
2076.42	0.005	0.004	0.016	0.029	1.6281	59.434	1.76085	354.8											6.48811	-2.81e-05	7.267	6.37e-05	--	147.238	--
2078.93	0.001	0.004	0.015	0.028	1.6308	61.982	1.76355	347.953											6.4989	-3.7e-05	7.28	7.87e-05	--	147.238	--
2081.44	0.018	0.007	0.013	0.031	1.63395	64.788	1.7667	340.697											6.50969	-4.76e-05	7.293	8.53e-05	--	147.238	--
2083.95	0.005	0.007	0.014	0.032	1.6371	67.877	1.76985	333.082											6.52131	-5.66e-05	7.307	8.16e-05	--	147.238	--
2086.46	0.002	0.007	0.009	0.023	1.6398	71.264	1.77255	325.16											6.5321	-5.81e-05	7.32	8.1e-05	--	147.238	--
2088.97	-0.0006381	0.000176	0.013	0.024	1.64295	74.968	1.7757	316.98											6.54372	-5.58e-05	7.334	8.62e-05	--	147.238	--
2091.48	-0.003	0.001	0.014	0.022	1.64565	79.004	1.77885	308.59											6.55451	-5.42e-05	7.347	9.3e-05	--	147.238	--
2093.99	0.005	0.0002803	0.021	0.034	1.6488	83.39	1.78155	300.035											6.5653	-4.87e-05	7.36	9.81e-05	--	147.238	--
2096.5	0.014	-0.0001781	0.01	0.031	1.65195	88.142	1.7847	291.352											6.57692	-3.83e-05	7.374	9.77e-05	--	147.238	--
2099.01	-0.007	0.002	0.018	0.018	1.65465	93.268	1.78785	282.577											6.58771	-3.31e-05	7.387	9.5e-05	--	147.238	--
2101.52	0.002	0.007	0.015	0.028	1.6578	98.778	1.79055	273.745											6.5985	-3.8e-05	7.4	9.65e-05	--	147.238	--
2104.03	0.000972	0.002	0.008	0.03	1.66095	104.678	1.7937	264.89											6.61012	-4.44e-05	7.414	9.76e-05	--	147.238	--
2106.54	-0.01	0.005	0.01	0.037	1.66365	110.976	1.79685	256.049											6.62091	-4.65e-05	7.427	9.21e-05	--	147.238	--
2109.05	0.0003531	-0.006	0.014	0.028	1.6668	117.675	1.79955	247.255											6.6317	-4.44e-05	7.44	8.16e-05	--	147.238	--
2111.56	-0.01	-0.005	0.011	0.021	1.66995	124.777	1.8027	238.54											6.64332	-3.67e-05	7.454	6.83e-05	--	147.238	--
2114.07	-0.009	-0.004	0.01	0.019	1.6731	132.279	1.80585	229.926											6.65411	-2.63e-05	7.467	5.39e-05	--	147.238	--
2116.58	-0.009	-0.012	0.009	0.017	1.6758	140.17	1.80855	221.435											6.6649	-2.64e-05	7.48	4.66e-05	--	147.238	--
2119.09	0.002	0.011	0.013	0.03	1.67895	148.434	1.8117	213.085											6.67652	-4.22e-05	7.494	5.5e-05	--	147.238	--
2121.6	-0.008	0.002	0.017	0.021	1.68165	157.054	1.8144	204.89											6.68731	-5.6e-05	7.507	7.95e-05	--	147.238	--
2124.11	0.003	0.002	0.013	0.028	1.6848	166.005	1.81755	196.865											6.6981	-5.07e-05	7.52	0.000107	--	147.238	--
2126.62	-0.006	0.002	0.013	0.027	1.68795	175.257	1.8207	189.025											6.70972	-3.22e-05	7.534	0.00012	--	147.238	--
2129.13	-0.004	0.003	0.011	0.022	1.6911	184.779	1.82385	181.386											6.72051	-1.23e-05	7.547	0.000118	--	147.238	--
2131.64	-0.003	0.007	0.011	0.023	1.6938	194.55	1.82655	173.961											6.7313	6.59e-06	7.56	0.000111	--	147.238	--
2134.15	-0.002	-0.003	0.01	0.023	1.69695	204.532	1.8297	166.755											6.74292	2.06e-05	7.574	9.88e-05	--	147.238	--
2136.66	-0.0003128	0.002	0.008	0.008	1.69965	214.684	1.8324	159.772											6.75371	2.42e-05	7.587	8.26e-05	--	147.238	--
2139.18	-0.009	-0.015	0.007	0.008	1.7028	224.954	1.83555	153.014											6.7645	2.17e-05	7.6	6.98e-05	--	147.238	--
2141.68	-0.007	0.0001481	0.006	0.03	1.70595	235.297	1.8387	146.482											6.77612	2.34e-05	7.614	6.94e-05	--	147.238	--
2144.2	-0.016	-0.006	0.004	0.025	1.7091	245.659	1.84185	140.176											6.78691	3.52e-05	7.627	7.85e-05	--	147.238	--
2146.71	0.006	0.001	0.006	0.025	1.7118	255.991	1.84455	134.097											6.7977	5.51e-05	7.64	8.25e-05	--	147.238	--
2149.22	-0.003	-0.007	0.012	0.024	1.71495	266.242	1.8477	128.245											6.80932	7.18e-05	7.654	7.41e-05	--	147.238	--
2151.73	-0.0009857	-0.007	0.012	0.033	1.71765	276.371	1.8504	122.622											6.82011	6.96e-05	7.667	5.89e-05	--	147.238	--
2154.24	0.0005505	0.002	0.011	0.03	1.7208	286.34	1.85355	117.225											6.8309	4.71e-05	7.68	4.13e-05	--	147.238	--
2156.75	0.002	0.002	0.013	0.041	1.72395	296.097	1.8567	112.046											6.84252	2.32e-05	7.694	2.31e-05	--	147.238	--
2159.26	0.014	0.007	0.019	0.039	1.7271	305.594	1.85985	107.08											6.85331	1.12e-05	7.707	8.57e-06	--	147.238	--
2161.77	-0.005	-0.006	0.012	0.044	1.7298	314.775	1.86255	102.322											6.8641	6.36e-06	7.72	1.74e-06	--	147.238	--
2164.28	0.006	0.017	0.016	0.034	1.73295	323.587	1.8657	97.765											6.87572	4.44e-06	7.734	4.1e-06	--	147.238	--
2166.79	0.017	0.021	0.015	0.04	1.73565	331.977	1.8684	93.404											6.88651	5.77e-06	7.747	1.01e-05	--	147.238	--
2169.3	0.008	0.015	0.016	0.043	1.7388	339.903	1.87155	89.235											6.8973	3.05e-06	7.76	1e-05	--	147.238	--
2171.81	-0.0009516	0.005	0.014	0.052	1.74195	347.335	1.8747	85.253											6.90892	-5.47e-06	7.774	3.04e-06	--	147.238	--
2174.32	0.01	0.001	0.013	0.048	1.7451	354.238	1.87785	81.454											6.91971	-5.1e-06	7.787	-3.96e-06	--	147.238	--
2176.83	0.01	-0.007	0.009	0.046	1.7478	360.587	1.88055	77.829											6.9305	6.36e-06	7.8	-9.15e-06	--	147.238	--
2179.34	0.011	-0.005	0.016	0.054	1.75095	366.358	1.8837	74.371											6.94212	8.23e-06	7.814	-1.74e-05	--	147.238	--
2181.85	-0.009	-0.007	0.023	0.069	1.7541	371.522	1.8864	71.071											6.95291	-9.27e-06	7.827	-3.05e-05	--	147.238	--
2184.36	0.011	-0.004	0.017	0.054	1.7568	376.054	1.88955	67.922											6.9637	-3.56e-05	7.84	-4.07e-05	--	147.238	--
2186.87	0.0005668	-0.002	0.016	0.073	1.75995	379.933	1.8927	64.917											6.97532	-6.61e-05	7.854	-4.09e-05	--	147.238	--
2189.38	4.813e-05	-0.0003927	0.013	0.074	1.76265	383.142	1.89585	62.052											6.98611	-9.72e-05	7.867	-3.5e-05	--	147.238	--
2191.89	0.009	0.009	0.017	0.076	1.7658	385.68	1.89855	59.322											6.9969	-0.000119	7.88	-3.47e-05	--	147.238	--
2194.4	-0.002	0.01	0.021	0.078	1.76895	387.545	1.9017	56.721											7.00852	-0.00013	7.894	-4.91e-05	--	147.238	--
2196.91	0.017	0.017	0.018	0.084	1.7721	388.744	1.9044	54.242											7.01931	-0.000131	7.907	-6.86e-05	--	147.238	--
					1.7748	389.288	1.90755	51.879											7.0301	-0.000125	7.92	-7.19e-05	--	147.238	--
					1.77795	389.182	1.9107	49.626											7.04172	-0.000122	7.934	-5.59e-05	--	147.238	--
					1.78065	388.436	1.91385	47.479											7.05251	-0.000131	7.947	-3.78e-05	--	147.238	--
					1.7838	387.064	1.91655	45.432											7.0633	-0.000143	7.96	-2.67e-05	--	147.238	--
					1.78695	385.081	1.9197	43.48											7.07492	-0.000145	7.974	-2.03e-05	--	147.238	--
					1.7901	382.506	1.92285	41.62											7.08571	-0.000135	7.987	-1.53e-05	--	147.238	--
					1.7928	379.363	1.92555	39.849											7.0965	-0.00012	8	-6.39e-06	--	147.238	--
					1.79595	375.672	1.9287	38.161											7.10812	-0.000111	8.014	4.89e-06	--	147.238	--
					1.79865	371.47	1.93185	36.551											7.11891	-0.000112	8.027	5.8e-06	--	147.238	--
					1.8018	366.786	1.93455	35.016											7.1297	-0.000114	8.04	-5.32e-06	--	147.238	--
					1.80495	361.652	1.9377	33.552											7.14132	-0.000106	8.054	-1.38e-05	--	147.238	--
					1.8081	356.102	1.94085	32.156											7.15211	-9.02e-05	8.067	-1.27e-05	--	147.238	--
					1.8108	350.169	1.94355	30.823											7.16373	-7.95e-05	8.081	-9.13e-06	--	147.238	--
					1.81395	343.893	1.9467	29.553											7.17452	-8e-05	8.094	-8.18e-06	--	147.238	--
					1.81665	337.301	1.9494	28.342											7.18531	-8.37e-05	8.107	-9.18e-06	--	147.238	--
					1.8198	330.425	1.95255	27.187											7.19693	-8.29e-05	8.121	-1.42e-05	--	147.238	--
					1.82295	323.297	1.9557	26.084											7.20772	-7.76e-05	8.134	-2.06e-05	--	147.238	--
					1.8261	315.95	1.95885	25.033											7.21851	-7.11e-05	8.147	-1.63e-05	--	147.238	--
					1.8288	308.418	1.96155	24.028											7.23013	-6.64e-05	8.161	2.97e-06	--	147.238	--
					1.83195	300.728	1.9647	23.069											7.24092	-6.3e-05	8.174	2.47e-05	--	147.238	--
					1.83465	292.915	1.9674	22.152											7.25171	-5.63e-05	8.187	3.38e-05	--	147.238	--
					1.8378	285.015	1.97055	21.276											7.26333	-4.48e-05	8.201	2.77e-05	--	147.238	--
					1.84095	277.056	1.9737	20.439											7.27412	-3.39e-05	8.214	1.39e-05	--	147.238	--
					1.8441	269.063	1.97685	19.64											7.28491	-2.83e-05	8.227	2.98e-06	--	147.238	--
					1.8468	261.051	1.97955	18.878											7.29653	-2.89e-05	8.241	6.51e-06	--	147.238	--
					1.84995	253.048	1.9827	18.149											7.30732	-3.64e-05	8.254	2.45e-05	--	147.238	--
					1.85265	245.077	1.9854	17.453											7.31811	-4.42e-05	8.267	3.99e-05		147.238
					1.8558	237.165	1.98855	16.789											7.32973	-4.12e-05	8.281	3.97e-05
					1.85895	229.329	1.9917	16.155											7.34052	-2.8e-05	8.294	2.8e-05
					1.8621	221.593	1.99485	15.55											7.35131	-1.41e-05	8.307	1.84e-05
					1.8648	213.976	1.99755	14.971											7.36293	-3.56e-06	8.321	2.41e-05
					1.86795	206.491	2.0007	14.418											7.37372	1.65e-06	8.334	4.3e-05
					1.87065	199.146	2.0034	13.889											7.38451	-8.49e-07	8.347	6.59e-05
					1.8738	191.947	2.00655	13.384											7.39613	-6.17e-06	8.361	9.52e-05
					1.87695	184.903	2.0097	12.901											7.40692	-7.41e-06	8.374	0.000132
					1.8801	178.026	2.01285	12.439											7.41771	-7.53e-06	8.387	0.000163
					1.8828	171.326	2.01555	11.995											7.42933	-1.06e-05	8.401	0.000178
					1.88595	164.815	2.0187	11.569											7.44012	-1.27e-05	8.414	0.000186
					1.88865	158.501	2.0214	11.162											7.45091	-9.03e-06	8.427	0.000192
					1.8918	152.388	2.02455	10.771											7.46253	-8.94e-08	8.441	0.000197
					1.89495	146.475	2.0277	10.398											7.47332	1.07e-05	8.454	0.000205
					1.8981	140.761	2.03085	10.043											7.48411	1.92e-05	8.467	0.000217
					1.9008	135.241	2.03355	9.703											7.49573	2.22e-05	8.481	0.000229
					1.90395	129.913	2.0367	9.378											7.50652	2.12e-05	8.494	0.000244
					1.90665	124.781	2.0394	9.068											7.51731	2.3e-05	8.507	0.000265
					1.9098	119.842	2.04255	8.769											7.52893	3.17e-05	8.521	0.000286
					1.91295	115.1	2.0457	8.482											7.53972	4.58e-05	8.534	0.000304
					1.9161	110.551	2.04885	8.208											7.55051	6.29e-05	8.547	0.000322
					1.9188	106.196	2.05155	7.946											7.56213	8.17e-05	8.561	0.000344
					1.92195	102.025	2.0547	7.693											7.57292	0.0001	8.574	0.000367
					1.92465	98.029	2.0574	7.452											7.58371	0.000114	8.587	0.000389
					1.9278	94.204	2.06055	7.22											7.59533	0.000122	8.601	0.000399
					1.93095	90.547	2.0637	6.997											7.60612	0.000122	8.614	0.000388
					1.9341	87.052	2.06685	6.782											7.61691	0.000112	8.627	0.000363
					1.9368	83.72	2.06955	6.575											7.62853	9.77e-05	8.641	0.000345
					1.93995	80.549	2.0727	6.378											7.63932	9.2e-05	8.654	0.000347
					1.94265	77.537	2.0754	6.19											7.65011	9.63e-05	8.667	0.000365
					1.9458	74.677	2.07855	6.01											7.66173	0.0001	8.681	0.000387
					1.94895	71.956	2.0817	5.836											7.67252	0.000102	8.694	0.000404
					1.9521	69.359	2.08485	5.67											7.68331	0.000104	8.707	0.000416
					1.9548	66.884	2.08755	5.508											7.69493	0.000101	8.721	0.000432
					1.95795	64.529	2.0907	5.353											7.70572	9.23e-05	8.734	0.000453
					1.96065	62.288	2.0934	5.203											7.71651	9.07e-05	8.747	0.00047
					1.9638	60.157	2.09655	5.059											7.72813	0.000103	8.761	0.000481
					1.96695	58.135	2.0997	4.923											7.73892	0.000123	8.774	0.000497
					1.9701	56.225	2.10285	4.792											7.74971	0.000142	8.787	0.000526
					1.9728	54.42	2.10555	4.666											7.76133	0.000158	8.801	0.000554
					1.97595	52.707	2.1087	4.545											7.77212	0.000166	8.814	0.000572
					1.9791	51.08	2.1114	4.43											7.78374	0.000165	8.828	0.000584
					1.9818	49.535	2.11455	4.317											7.79453	0.000161	8.841	0.000591
					1.98495	48.067	2.1177	4.208											7.80532	0.000161	8.854	0.000603
					1.98765	46.675	2.12085	4.102											7.81694	0.000166	8.868	0.000629
					1.9908	45.351	2.12355	4											7.82773	0.000175	8.881	0.00066
					1.99395	44.092	2.1267	3.902											7.83852	0.000186	8.894	0.000682
					1.9971	42.898	2.1294	3.808											7.85014	0.000198	8.908	0.0007
					1.9998	41.769	2.13255	3.717											7.86093	0.000214	8.921	0.000724
					2.00295	40.7	2.1357	3.63											7.87172	0.000226	8.934	0.000748
					2.00565	39.685	2.13885	3.546											7.88334	0.000226	8.948	0.000766
					2.0088	38.718	2.14155	3.465											7.89413	0.000212	8.961	0.000777
					2.01195	37.799	2.1447	3.388											7.90492	0.000194	8.974	0.000782
					2.0151	36.926	2.14785	3.314											7.91654	0.00018	8.988	0.00078
					2.0178	36.1	2.15055	3.243											7.92733	0.000173	9.001	0.000772
					2.02095	35.319	2.1537	3.173											7.93812	0.000172	9.014	0.000771
					2.02365	34.582	2.15685	3.107											7.94974	0.000175	9.028	0.000782
					2.0268	33.883	2.15955	3.041											7.96053	0.000181	9.041	0.000802
					2.02995	33.221	2.1627	2.976											7.97132	0.000194	9.054	0.000818
					2.0331	32.593	2.16585	2.913											7.98294	0.000209	9.068	0.000821
					2.0358	31.994	2.16855	2.851											7.99373	0.000213	9.081	0.00082
					2.03895	31.418	2.1717	2.792											8.00452	0.000208	9.094	0.000833
					2.04165	30.867	2.1744	2.737											8.01614	0.000214	9.108	0.000861
					2.0448	30.343	2.17755	2.684											8.02693	0.000226	9.121	0.000889
					2.04795	29.843	2.1807	2.633											8.03772	0.000235	9.134	0.000904
					2.0511	29.365	2.18385	2.584											8.04934	0.000241	9.148	0.000908
					2.0538	28.91	2.18655	2.536											8.06013	0.000249	9.161	0.000904
					2.05695	28.48	2.1897	2.489											8.07092	0.000259	9.174	0.000904
					2.05965	28.069	2.1924	2.442											8.08254	0.000261	9.188	0.000913
					2.0628	27.68	2.19555	2.397											8.09333	0.000256	9.201	0.000921
					2.06595	27.313	2.1987	2.353											8.10412	0.000257	9.214	0.00091
					2.0691	26.966	2.20185	2.311											8.11574	0.000272	9.228	0.000887
					2.0718	26.642	2.20455	2.27											8.12653	0.000293	9.241	0.000873
					2.07495	26.338	2.2077	2.23											8.13732	0.000304	9.254	0.000881
					2.07765	26.05	2.2104	2.191											8.14894	0.000302	9.268	0.000893
					2.0808	25.778	2.21355	2.153											8.15973	0.000295	9.281	0.000886
					2.08395	25.519	2.2167	2.117											8.17052	0.00029	9.294	0.000869
					2.0871	25.277	2.21985	2.082											8.18214	0.000291	9.308	0.000867
					2.0898	25.05	2.22255	2.049											8.19293	0.000301	9.321	0.000879
					2.09295	24.84	2.2257	2.017											8.20372	0.000312	9.334	0.000881
					2.09565	24.649	2.2284	1.986											8.21534	0.000318	9.348	0.000866
					2.0988	24.477	2.23155	1.955											8.22613	0.000325	9.361	0.000852
					2.10195	24.321	2.2347	1.924											8.23692	0.000335	9.374	0.000849
					2.1051	24.177	2.23785	1.894											8.24854	0.00034	9.388	0.00085
					2.1078	24.044	2.24055	1.865											8.25933	0.000333	9.401	0.000848
					2.11095	23.924	2.2437	1.837											8.27012	0.000318	9.414	0.000849
					2.11365	23.815	2.2464	1.81											8.28174	0.000306	9.428	0.000853
					2.1168	23.719	2.24955	1.783											8.29253	0.000302	9.441	0.000845
					2.11995	23.635	2.2527	1.756											8.30332	0.000297	9.454	0.00082
					2.1231	23.567	2.25585	1.729											8.31494	0.000288	9.468	0.000791
					2.1258	23.512	2.25855	1.703											8.32573	0.000283	9.481	0.000776
					2.12895	23.468	2.2617	1.679											8.33652	0.000291	9.494	0.000777
					2.13165	23.435	2.2644	1.657											8.34814	0.000303	9.508	0.000788
					2.1348	23.419	2.26755	1.635											8.35893	0.000308	9.521	0.000795
					2.13795	23.414	2.2707	1.614											8.36972	0.00031	9.534	0.000794
					2.1411	23.422	2.27385	1.594											8.38134	0.000318	9.548	0.00079
					2.1438	23.44	2.27655	1.573											8.39213	0.000331	9.561	0.00079
					2.14695	23.475	2.2797	1.554											8.40292	0.000339	9.574	0.000791
					2.14965	23.526	2.2824	1.534											8.41454	0.000331	9.588	0.000787
					2.1528	23.592	2.28555	1.516											8.42533	0.000317	9.601	0.00077
					2.15595	23.674	2.2887	1.498											8.43695	0.000314	9.615	0.000744
					2.1591	23.772	2.29185	1.479											8.44774	0.000329	9.628	0.000729
					2.1618	23.884	2.29455	1.46											8.45853	0.000344	9.641	0.000738
					2.16495	24.004	2.2977	1.441											8.47015	0.000341	9.655	0.000755
					2.16765	24.134	2.3004	1.422											8.48094	0.00032	9.668	0.000756
					2.1708	24.273	2.30355	1.402											8.49173	0.000306	9.681	0.000733
					2.17395	24.423	2.3067	1.384											8.50335	0.000315	9.695	0.000695
					2.1771	24.581	2.30985	1.368											8.51414	0.000338	9.708	0.000653
					2.1798	24.75	2.31255	1.354											8.52493	0.000357	9.721	0.000619
					2.18295	24.932	2.3157	1.34											8.53655	0.000359	9.735	0.000599
					2.18565	25.128	2.3184	1.326											8.54734	0.000354	9.748	0.00059
					2.1888	25.333	2.32155	1.312											8.55813	0.000358	9.761	0.00059
					2.19195	25.549	2.3247	1.298											8.56975	0.00038	9.775	0.000597
					2.1951	25.779	2.32785	1.286											8.58054	0.000405	9.788	0.000598
					2.1978	26.021	2.33055	1.272											8.59133	0.00041	9.801	0.000587
					2.20095	26.276	2.3337	1.259											8.60295	0.000397	9.815	0.000573
					2.2041	26.541	2.3364	1.246											8.61374	0.000381	9.828	0.000569
					2.2068	26.816	2.33955	1.235											8.62453	0.000373	9.841	0.000564
					2.20995	27.101	2.3427	1.223											8.63615	0.000369	9.855	0.000547
					2.21265	27.395	2.34585	1.211											8.64694	0.000366	9.868	0.000521
					2.2158	27.697	2.34855	1.199											8.65773	0.000362	9.881	0.000499
					2.21895	28.007	2.3517	1.187											8.66935	0.000355	9.895	0.00049
					2.2221	28.325	2.3544	1.176											8.68014	0.000348	9.908	0.000494
					2.2248	28.652	2.35755	1.166											8.69093	0.000346	9.921	0.000502
					2.22795	28.984	2.3607	1.155											8.70255	0.000348	9.935	0.0005
					2.23065	29.321	2.36385	1.145											8.71334	0.000348	9.948	0.00048
					2.2338	29.66	2.36655	1.135											8.72413	0.000341	9.961	0.00045
					2.23695	30.003	2.3697	1.125											8.73575	0.00033	9.975	0.000426
					2.2401	30.35	2.37285	1.116											8.74654	0.000327	9.988	0.00042
					2.2428	30.698	2.37555	1.107											8.75733	0.00034	10.001	0.000433
					2.24595	31.048	2.3787	1.099											8.76895	0.000365	10.015	0.000453
					2.24865	31.395	2.38185	1.091											8.77974	0.000387	10.028	0.000466
					2.2518	31.746	2.38455	1.083											8.79053	0.000389	10.041	0.000468
					2.25495	32.095	2.3877	1.074											8.80215	0.000376	10.055	0.000462
					2.2581	32.442	2.39085	1.064											8.81294	0.000363	10.068	0.000447
					2.2608	32.783	2.39355	1.054											8.82373	0.000357	10.081	0.000429
					2.26395	33.125	2.3967	1.044											8.83535	0.000358	10.095	0.000415
					2.26665	33.469	2.3994	1.035											8.84614	0.000364	10.108	0.000408
					2.2698	33.811	2.40255	1.027											8.85693	0.000371	10.121	0.000404
					2.27295	34.144	2.4057	1.021											8.86855	0.000374	10.135	0.000405
					2.2761	34.465	2.40885	1.014											8.87934	0.000374	10.148	0.000407
					2.2788	34.782	2.41155	1.007											8.89013	0.000373	10.161	0.000405
					2.28195	35.087	2.4147	0.998											8.90175	0.000367	10.175	0.000396
					2.28465	35.378	2.4174	0.99											8.91254	0.000357	10.188	0.000388
					2.2878	35.662	2.42055	0.981											8.92333	0.000354	10.201	0.000387
					2.29095	35.939	2.4237	0.972											8.93495	0.00036	10.215	0.000392
					2.2941	36.212	2.42685	0.964											8.94574	0.000367	10.228	0.000394
					2.2968	36.471	2.42955	0.956											8.95653	0.000375	10.241	0.000391
					2.29995	36.72	2.4327	0.949											8.96815	0.000388	10.255	0.000389
					2.30265	36.958	2.4354	0.942											8.97894	0.000397	10.268	0.000394
					2.3058	37.181	2.43855	0.934											8.98973	0.000398	10.281	0.000406
					2.30895	37.391	2.4417	0.926											9.00135	0.000397	10.295	0.000424
					2.3121	37.587	2.44485	0.918											9.01214	0.000404	10.308	0.000446
					2.3148	37.771	2.44755	0.911											9.02293	0.000416	10.321	0.000468
					2.31795	37.937	2.4507	0.905											9.03455	0.000423	10.335	0.000483
					2.32065	38.088	2.4534	0.899											9.04534	0.000423	10.348	0.000483
					2.3238	38.226	2.45655	0.894											9.05696	0.000427	10.362	0.000473
					2.32695	38.349	2.4597	0.888											9.06775	0.000438	10.375	0.000469
					2.3301	38.454	2.46285	0.883											9.07854	0.000453	10.388	0.000477
					2.3328	38.543	2.46555	0.877											9.09016	0.000471	10.402	0.000497
					2.33595	38.618	2.4687	0.869											9.10095	0.000492	10.415	0.00052
					2.33865	38.675	2.4714	0.86											9.11174	0.000512	10.428	0.000542
					2.3418	38.712	2.47455	0.852											9.12336	0.000522	10.442	0.000557
					2.34495	38.736	2.4777	0.843											9.13415	0.000531	10.455	0.000563
					2.3481	38.752	2.48085	0.834											9.14494	0.000544	10.468	0.000566
					2.3508	38.759	2.48355	0.824											9.15656	0.000557	10.482	0.000569
					2.35395	38.756	2.4867	0.817											9.16735	0.000567	10.495	0.000576
					2.35665	38.738	2.4894	0.809											9.17814	0.000578	10.508	0.000593
					2.3598	38.704	2.49255	0.802											9.18976	0.000592	10.522	0.000612
					2.36295	38.654	2.4957	0.794											9.20055	0.000605	10.535	0.000617
					2.3661	38.585	2.49885	0.787											9.21134	0.000613	10.548	0.000603
					2.3688	38.499	2.50155	0.78											9.22296	0.000619	10.562	0.000586
					2.37195	38.401	2.5047	0.773											9.23375	0.000633	10.575	0.000588
					2.37465	38.295	2.5074	0.766											9.24454	0.000659	10.588	0.000606
					2.3778	38.186	2.51055	0.761											9.25616	0.000689	10.602	0.000627
					2.38095	38.074	2.5137	0.757											9.26695	0.000714	10.615	0.000641
					2.3841	37.953	2.51685	0.753											9.27774	0.000727	10.628	0.000653
					2.3868	37.822	2.51955	0.749											9.28936	0.000723	10.642	0.000662
					2.38995	37.679	2.5227	0.744											9.30015	0.000708	10.655	0.000673
					2.39265	37.526	2.5254	0.737											9.31094	0.0007	10.668	0.000698
					2.3958	37.362	2.52855	0.728											9.32256	0.00071	10.682	0.000733
					2.39895	37.189	2.5317	0.718											9.33335	0.00073	10.695	0.000765
					2.4021	37.007	2.53485	0.706											9.34414	0.000749	10.708	0.000788
					2.4048	36.82	2.53755	0.695											9.35576	0.000765	10.722	0.000806
					2.40795	36.625	2.5407	0.685											9.36655	0.000781	10.735	0.000826
					2.41065	36.418	2.5434	0.675											9.37734	0.0008	10.748	0.000849
					2.4138	36.201	2.54655	0.666											9.38896	0.000832	10.762	0.000876
					2.41695	35.974	2.5497	0.655											9.39975	0.000879	10.775	0.000908
					2.4201	35.741	2.55285	0.643											9.41054	0.000929	10.788	0.000943
					2.4228	35.502	2.55555	0.631											9.42216	0.000967	10.802	0.000974
					2.42595	35.254	2.5587	0.618											9.43295	0.000986	10.815	0.000997
					2.4291	35	2.5614	0.603											9.44374	0.000994	10.828	0.001
					2.4318	34.738	2.56455	0.589											9.45536	0.001	10.842	0.001
					2.43495	34.464	2.5677	0.576											9.46615	0.001	10.855	0.001
					2.43765	34.176	2.57085	0.563											9.47694	0.001	10.868	0.001
					2.4408	33.88	2.57355	0.55											9.48856	0.001	10.882	0.001
					2.44395	33.578	2.5767	0.539											9.49935	0.001	10.895	0.001
					2.4471	33.273	2.5794	0.529											9.51014	0.001	10.908	0.001
					2.4498	32.967	2.58255	0.519											9.52176	0.001	10.922	0.001
					2.45295	32.656	2.5857	0.51											9.53255	0.001	10.935	0.001
					2.45565	32.342	2.58885	0.501											9.54334	0.001	10.948	0.001
					2.4588	32.022	2.59155	0.493											9.55496	0.001	10.962	0.001
					2.46195	31.692	2.5947	0.485											9.56575	0.001	10.975	0.001
					2.4651	31.351	2.59785	0.479											9.57654	0.001	10.988	0.001
					2.4678	35	2.60055	0.474											9.58816	0.001	11.002	0.001
					2.47095	30.645	2.6037	0.47											9.59895	0.001	11.015	0.002
					2.47365	30.288	2.60685	0.466											9.60974	0.002	11.028	0.002
					2.4768	29.926	2.60955	0.465											9.62136	0.002	11.042	0.002
					2.47995	29.565	2.6127	0.465											9.63215	0.002	11.055	0.002
					2.4831	29.205	2.61585	0.467											9.64294	0.002	11.068	0.002
					2.4858	28.843	2.61855	0.47											9.65456	0.002	11.082	0.002
					2.48895	28.478	2.6217	0.475											9.66535	0.002	11.095	0.002
					2.49165	28.109	2.6244	0.48											9.67697	0.002	11.109	0.002
					2.4948	27.739	2.62755	0.485											9.68776	0.002	11.122	0.002
					2.49795	27.366	2.6307	0.49											9.69855	0.002	11.135	0.002
					2.5011	26.996	2.63385	0.495											9.71017	0.002	11.149	0.002
					2.5038	26.631	2.63655	0.501											9.72096	0.002	11.162	0.002
					2.50695	26.268	2.6397	0.508											9.73175	0.002	11.175	0.002
					2.50965	25.909	2.6424	0.516											9.74337	0.002	11.189	0.002
					2.5128	25.556	2.64555	0.525											9.75416	0.002	11.202	0.002
					2.51595	25.212	2.6487	0.535											9.76495	0.002	11.215	0.002
					2.5191	24.877	2.65185	0.544											9.77657	0.002	11.229	0.002
					2.5218	24.551	2.65455	0.552											9.78736	0.002	11.242	0.002
					2.52495	24.235	2.6577	0.557											9.79815	0.002	11.255	0.003
					2.52765	23.93	2.6604	0.562											9.80977	0.002	11.269	0.003
					2.5308	23.639	2.66355	0.566											9.82056	0.003	11.282	0.003
					2.53395	23.36	2.6667	0.57											9.83135	0.003	11.295	0.003
					2.5371	23.094	2.66985	0.573											9.84297	0.003	11.309	0.003
					2.5398	22.839	2.67255	0.577											9.85376	0.003	11.322	0.003
					2.54295	22.597	2.6757	0.582											9.86455	0.003	11.335	0.003
					2.54565	22.363	2.6784	0.587											9.87617	0.003	11.349	0.003
					2.5488	22.133	2.68155	0.592											9.88696	0.003	11.362	0.003
					2.55195	21.903	2.6847	0.596											9.89775	0.003	11.375	0.003
					2.5551	21.677	2.68785	0.597											9.90937	0.003	11.389	0.003
					2.5578	21.453	2.69055	0.597											9.92016	0.003	11.402	0.003
					2.56095	21.232	2.6937	0.596											9.93095	0.003	11.415	0.004
					2.56365	21.013	2.6964	0.595											9.94257	0.003	11.429	0.004
					2.5668	20.794	2.69955	0.594											9.95336	0.003	11.442	0.004
					2.56995	20.58	2.7027	0.592											9.96415	0.004	11.455	0.004
					2.5731	20.365	2.70585	0.59											9.97577	0.004	11.469	0.004
					2.5758	20.152	2.70855	0.587											9.98656	0.004	11.482	0.004
					2.57895	19.938	2.7117	0.584											9.99735	0.004	11.495	0.004
					2.58165	19.727	2.7144	0.58											10.009	0.004	11.509	0.004
					2.5848	19.518	2.71755	0.575											10.0198	0.004	11.522	0.004
					2.58795	19.311	2.7207	0.568											10.0305	0.004	11.535	0.005
					2.5911	19.106	2.72385	0.562											10.0422	0.004	11.549	0.005
					2.5938	18.901	2.72655	0.556											10.053	0.004	11.562	0.005
					2.59695	18.696	2.7297	0.55											10.0637	0.004	11.575	0.005
					2.59965	18.492	2.7324	0.545											10.0754	0.005	11.589	0.005
					2.6028	18.288	2.73555	0.54											10.0862	0.005	11.602	0.005
					2.60595	18.084	2.7387	0.537											10.0969	0.005	11.615	0.005
					2.6091	17.881	2.74185	0.533											10.1086	0.005	11.629	0.005
					2.6118	17.683	2.74455	0.529											10.1194	0.005	11.642	0.005
					2.61495	17.492	2.7477	0.524											10.1302	0.005	11.655	0.006
					2.61765	17.308	2.7504	0.516											10.1418	0.005	11.669	0.006
					2.6208	17.135	2.75355	0.507											10.1526	0.005	11.682	0.006
					2.62395	16.972	2.7567	0.497											10.1633	0.005	11.695	0.006
					2.6271	16.821	2.75985	0.487											10.175	0.006	11.709	0.006
					2.6298	16.67	2.76255	0.476											10.1858	0.006	11.722	0.006
					2.63295	16.52	2.7657	0.464											10.1966	0.006	11.735	0.007
					2.63565	16.373	2.7684	0.451											10.2082	0.006	11.749	0.007
					2.6388	16.229	2.77155	0.437											10.219	0.006	11.762	0.007
					2.64195	16.09	2.7747	0.422											10.2297	0.006	11.775	0.007
					2.6451	15.953	2.77785	0.406											10.2414	0.006	11.789	0.007
					2.6478	15.826	2.78055	0.391											10.2522	0.007	11.802	0.007
					2.65095	15.708	2.7837	0.377											10.263	0.007	11.815	0.007
					2.6541	15.6	2.7864	0.365											10.2746	0.007	11.829	0.008
					2.6568	15.497	2.78955	0.355											10.2854	0.007	11.842	0.008
					2.65995	15.399	2.7927	0.348											10.297	0.007	11.856	0.008
					2.66265	15.305	2.79585	0.343											10.3078	0.007	11.869	0.008
					2.6658	15.214	2.79855	0.34											10.3186	0.007	11.882	0.008
					2.66895	15.128	2.8017	0.34											10.3302	0.008	11.896	0.008
					2.6721	15.05	2.8044	0.341											10.341	0.008	11.909	0.009
					2.6748	14.979	2.80755	0.343											10.3518	0.008	11.922	0.009
					2.67795	14.916	2.8107	0.346											10.3634	0.008	11.936	0.009
					2.68065	14.863	2.81385	0.35											10.3742	0.008	11.949	0.009
					2.6838	14.815	2.81655	0.357											10.385	0.008	11.962	0.009
					2.68695	14.772	2.8197	0.363											10.3966	0.008	11.976	0.01
					2.6901	14.733	2.82285	0.37											10.4074	0.009	11.989	0.01
					2.6928	14.693	2.82555	0.378											10.4182	0.009	12.002	0.01
					2.69595	14.657	2.8287	0.386											10.4298	0.009	12.016	0.01
					2.69865	14.625	2.83185	0.394											10.4406	0.009	12.029	0.01
					2.7018	14.596	2.83455	0.4											10.4514	0.009	12.042	0.011
					2.70495	14.572	2.8377	0.405											10.463	0.009	12.056	0.011
					2.7081	14.546	2.84085	0.41											10.4738	0.01	12.069	0.011
					2.7108	14.518	2.84355	0.413											10.4846	0.01	12.082	0.011
					2.71395	14.492	2.8467	0.417											10.4962	0.01	12.096	0.011
					2.71665	14.467	2.8494	0.421											10.507	0.01	12.109	0.012
					2.7198	14.443	2.85255	0.426											10.5178	0.01	12.122	0.012
					2.72295	14.418	2.8557	0.432											10.5294	0.01	12.136	0.012
					2.7261	14.394	2.85885	0.438											10.5402	0.011	12.149	0.012
					2.7288	14.365	2.86155	0.443											10.551	0.011	12.162	0.013
					2.73195	14.334	2.8647	0.447											10.5626	0.011	12.176	0.013
					2.73465	14.299	2.8674	0.449											10.5734	0.011	12.189	0.013
					2.7378	14.258	2.87055	0.45											10.5842	0.011	12.202	0.013
					2.74095	14.212	2.8737	0.45											10.5958	0.012	12.216	0.014
					2.7441	14.169	2.87685	0.448											10.6066	0.012	12.229	0.014
					2.7468	14.123	2.87955	0.447											10.6174	0.012	12.242	0.014
					2.74995	14.071	2.8827	0.445											10.629	0.012	12.256	0.014
					2.75265	14.016	2.8854	0.444											10.6398	0.012	12.269	0.014
					2.7558	13.96	2.88855	0.443											10.6506	0.013	12.282	0.015
					2.75895	13.904	2.8917	0.443											10.6622	0.013	12.296	0.015
					2.7621	13.841	2.89485	0.441											10.673	0.013	12.309	0.015
					2.7648	13.774	2.89755	0.439											10.6838	0.013	12.322	0.016
					2.76795	13.706	2.9007	0.436											10.6954	0.013	12.336	0.016
					2.77065	13.636	2.9034	0.431											10.7062	0.014	12.349	0.016
					2.7738	13.561	2.90655	0.426											10.717	0.014	12.362	0.017
					2.77695	13.481	2.9097	0.42											10.7286	0.014	12.376	0.017
					2.7801	13.398	2.91285	0.413											10.7394	0.014	12.389	0.017
					2.7828	13.311	2.91555	0.407											10.7502	0.014	12.402	0.017
					2.78595	13.214	2.9187	0.401											10.7618	0.015	12.416	0.018
					2.78865	13.11	2.9214	0.395											10.7726	0.015	12.429	0.018
					2.7918	12.998	2.92455	0.39											10.7834	0.015	12.442	0.018
					2.79495	12.879	2.9277	0.385											10.795	0.015	12.456	0.019
					2.7981	12.755	2.93085	0.378											10.8058	0.016	12.469	0.019
					2.8008	12.626	2.93355	0.372											10.8166	0.016	12.482	0.019
					2.80395	12.494	2.9367	0.368											10.8282	0.016	12.496	0.02
					2.80665	12.358	2.9394	0.362											10.839	0.016	12.509	0.02
					2.8098	12.214	2.94255	0.357											10.8498	0.017	12.522	0.02
					2.81295	12.061	2.9457	0.351											10.8614	0.017	12.536	0.02
					2.8161	11.902	2.94885	0.347											10.8722	0.017	12.549	0.021
					2.8188	11.741	2.95155	0.341											10.883	0.017	12.562	0.021
					2.82195	11.575	2.9547	0.335											10.8946	0.018	12.576	0.021
					2.82465	11.407	2.9574	0.329											10.9054	0.018	12.589	0.022
					2.8278	11.24	2.96055	0.324											10.917	0.018	12.603	0.022
					2.83095	11.076	2.9637	0.318											10.9278	0.018	12.616	0.023
					2.8341	10.91	2.96685	0.311											10.9386	0.019	12.629	0.023
					2.8368	10.737	2.96955	0.306											10.9502	0.019	12.643	0.023
					2.83995	10.556	2.9727	0.299											10.961	0.019	12.656	0.024
					2.84265	10.373	2.9754	0.292											10.9718	0.019	12.669	0.024
					2.8458	10.19	2.97855	0.285											10.9834	0.02	12.683	0.024
					2.84895	10.007	2.9817	0.278											10.9942	0.02	12.696	0.025
					2.8521	9.821	2.98485	0.272											11.005	0.02	12.709	0.025
					2.8548	9.64	2.98755	0.267											11.0166	0.021	12.723	0.025
					2.85795	9.466	2.9907	0.262											11.0274	0.021	12.736	0.026
					2.86065	9.294	2.9934	0.258											11.0382	0.021	12.749	0.026
					2.8638	9.121	2.99655	0.256											11.0498	0.021	12.763	0.026
					2.86695	8.945	2.9997	0.253											11.0606	0.022	12.776	0.027
					2.8701	8.766	3.00285	0.248											11.0714	0.022	12.789	0.027
					2.8728	8.585	3.00555	0.244											11.083	0.023	12.803	0.028
					2.87595	8.404	3.0087	0.239											11.0938	0.023	12.816	0.028
					2.8791	8.225	3.0114	0.236											11.1046	0.023	12.829	0.028
					2.8818	8.052	3.01455	0.233											11.1162	0.024	12.843	0.029
					2.88495	7.882	3.0177	0.229											11.127	0.024	12.856	0.029
					2.88765	7.718	3.02085	0.226											11.1378	0.024	12.869	0.03
					2.8908	7.562	3.02355	0.224											11.1494	0.025	12.883	0.03
					2.89395	7.408	3.0267	0.223											11.1602	0.025	12.896	0.03
					2.8971	7.258	3.0294	0.222											11.171	0.025	12.909	0.031
					2.8998	7.107	3.03255	0.219											11.1826	0.026	12.923	0.031
					2.90295	6.953	3.0357	0.217											11.1934	0.026	12.936	0.032
					2.90565	6.802	3.03885	0.215											11.2042	0.027	12.949	0.032
					2.9088	6.649	3.04155	0.213											11.2158	0.027	12.963	0.033
					2.91195	6.497	3.0447	0.209											11.2266	0.028	12.976	0.033
					2.9151	6.351	3.04785	0.206											11.2374	0.028	12.989	0.034
					2.9178	6.21	3.05055	0.203											11.249	0.028	13.003	0.034
					2.92095	6.076	3.0537	0.201											11.2598	0.029	13.016	0.035
					2.92365	5.947	3.05685	0.198											11.2706	0.029	13.029	0.035
					2.9268	5.823	3.05955	0.195											11.2822	0.03	13.043	0.035
					2.92995	5.699	3.0627	0.192											11.293	0.03	13.056	0.036
					2.9331	5.575	3.06585	0.19											11.3038	0.03	13.069	0.036
					2.9358	5.452	3.06855	0.189											11.3154	0.031	13.083	0.037
					2.93895	5.333	3.0717	0.189											11.3262	0.031	13.096	0.037
					2.94165	5.212	3.0744	0.189											11.337	0.032	13.109	0.038
					2.9448	5.091	3.07755	0.19											11.3486	0.032	13.123	0.038
					2.94795	4.976	3.0807	0.191											11.3594	0.033	13.136	0.039
					2.9511	4.865	3.08385	0.193											11.3702	0.033	13.149	0.04
					2.9538	4.757	3.08655	0.194											11.3818	0.034	13.163	0.04
					2.95695	4.652	3.0897	0.195											11.3926	0.034	13.176	0.041
					2.95965	4.554	3.0924	0.196											11.4034	0.035	13.189	0.041
					2.9628	4.461	3.09555	0.197											11.415	0.035	13.203	0.042
					2.96595	4.369	3.0987	0.199											11.4258	0.036	13.216	0.042
					2.9691	4.279	3.10185	0.202											11.4366	0.036	13.229	0.043
					2.9718	4.191	3.10455	0.204											11.4482	0.037	13.243	0.043
					2.97495	4.102	3.1077	0.206											11.459	0.037	13.256	0.044
					2.97765	4.018	3.1104	0.207											11.4698	0.038	13.269	0.044
					2.9808	3.937	3.11355	0.207											11.4814	0.038	13.283	0.045
					2.98395	3.857	3.1167	0.207											11.4922	0.039	13.296	0.045
					2.9871	3.781	3.11985	0.206											11.503	0.039	13.309	0.046
					2.9898	3.706	3.12255	0.205											11.5146	0.04	13.323	0.047
					2.99295	3.634	3.1257	0.204											11.5254	0.04	13.336	0.047
					2.99565	3.563	3.1284	0.204											11.537	0.04	13.35	0.048
					2.9988	3.493	3.13155	0.205											11.5478	0.041	13.363	0.048
					3.00195	3.424	3.1347	0.206											11.5586	0.041	13.376	0.049
					3.0051	3.356	3.13785	0.207											11.5702	0.042	13.39	0.05
					3.0078	3.292	3.14055	0.207											11.581	0.042	13.403	0.05
					3.01095	3.232	3.1437	0.209											11.5918	0.043	13.416	0.051
					3.01365	3.176	3.1464	0.21											11.6034	0.043	13.43	0.051
					3.0168	3.122	3.14955	0.21											11.6142	0.043	13.443	0.052
					3.01995	3.07	3.1527	0.208											11.625	0.044	13.456	0.052
					3.0231	3.019	3.15585	0.206											11.6366	0.044	13.47	0.053
					3.0258	2.972	3.15855	0.205											11.6474	0.045	13.483	0.054
					3.02895	2.923	3.1617	0.205											11.6582	0.045	13.496	0.054
					3.03165	2.872	3.1644	0.205											11.6698	0.045	13.51	0.055
					3.0348	2.822	3.16755	0.206											11.6806	0.046	13.523	0.055
					3.03795	2.776	3.1707	0.206											11.6914	0.046	13.536	0.056
					3.0411	2.731	3.17385	0.206											11.703	0.047	13.55	0.057
					3.0438	2.69	3.17655	0.206											11.7138	0.047	13.563	0.057
					3.04695	2.649	3.1797	0.203											11.7246	0.047	13.576	0.058
					3.04965	2.606	3.1824	0.198											11.7362	0.048	13.59	0.058
					3.0528	2.56	3.18555	0.195											11.747	0.048	13.603	0.059
					3.05595	2.515	3.1887	0.191											11.7578	0.048	13.616	0.06
					3.0591	2.474	3.19185	0.19											11.7694	0.048	13.63	0.06
					3.0618	2.433	3.19455	0.189											11.7802	0.049	13.643	0.061
					3.06495	2.394	3.1977	0.187											11.791	0.049	13.656	0.061
					3.06765	2.365	3.2004	0.186											11.8026	0.049	13.67	0.062
					3.0708	2.341	3.20355	0.184											11.8134	0.05	13.683	0.063
					3.07395	2.321	3.2067	0.183											11.8242	0.05	13.696	0.063
					3.0771	2.301	3.20985	0.182											11.8358	0.05	13.71	0.064
					3.0798	2.278	3.21255	0.181											11.8466	0.05	13.723	0.064
					3.08295	2.255	3.2157	0.18											11.8574	0.05	13.736	0.065
					3.08565	2.227	3.2184	0.179											11.869	0.051	13.75	0.065
					3.0888	2.198	3.22155	0.179											11.8798	0.051	13.763	0.066
					3.09195	2.168	3.2247	0.177											11.8906	0.051	13.776	0.067
					3.0951	2.136	3.22785	0.174											11.9022	0.051	13.79	0.067
					3.0978	2.108	3.23055	0.17											11.913	0.051	13.803	0.068
					3.10095	2.086	3.2337	0.166											11.9238	0.052	13.816	0.068
					3.1041	2.067	3.2364	0.164											11.9354	0.052	13.83	0.069
					3.1068	2.045	3.23955	0.162											11.9462	0.052	13.843	0.069
					3.10995	2.021	3.2427	0.161											11.957	0.052	13.856	0.07
					3.11265	1.995	3.24585	0.16											11.9686	0.052	13.87	0.07
					3.1158	1.969	3.24855	0.158											11.9794	0.052	13.883	0.071
					3.11895	1.939	3.2517	0.157											11.9902	0.052	13.896	0.071
					3.1221	1.91	3.2544	0.154											12.0018	0.052	13.91	0.072
					3.1248	1.886	3.25755	0.151											12.0126	0.052	13.923	0.072
					3.12795	1.863	3.2607	0.149											12.0234	0.052	13.936	0.073
					3.13065	1.843	3.26385	0.146											12.035	0.053	13.95	0.073
					3.1338	1.823	3.26655	0.145											12.0458	0.053	13.963	0.074
					3.13695	1.806	3.2697	0.144											12.0566	0.053	13.976	0.074
					3.1401	1.789	3.27285	0.143											12.0682	0.053	13.99	0.075
					3.1428	1.774	3.27555	0.143											12.079	0.053	14.003	0.075
					3.14595	1.76	3.2787	0.142											12.0898	0.053	14.016	0.076
					3.14865	1.749	3.28185	0.141											12.1014	0.053	14.03	0.076
					3.1518	1.739	3.28455	0.14											12.1122	0.053	14.043	0.077
					3.15495	1.726	3.2877	0.14											12.123	0.053	14.056	0.077
					3.1581	1.711	3.29085	0.14											12.1346	0.053	14.07	0.078
					3.1608	1.697	3.29355	0.141											12.1454	0.053	14.083	0.078
					3.16395	1.684	3.2967	0.141											12.157	0.053	14.097	0.079
					3.16665	1.671	3.2994	0.139											12.1678	0.053	14.11	0.079
					3.1698	1.656	3.30255	0.136											12.1786	0.053	14.123	0.08
					3.17295	1.639	3.3057	0.132											12.1902	0.053	14.137	0.08
					3.1761	1.621	3.30885	0.128											12.201	0.053	14.15	0.08
					3.1788	1.609	3.31155	0.124											12.2118	0.053	14.163	0.081
					3.18195	1.596	3.3147	0.123											12.2234	0.053	14.177	0.081
					3.18465	1.582	3.3174	0.124											12.2342	0.053	14.19	0.082
					3.1878	1.57	3.32055	0.125											12.245	0.054	14.203	0.082
					3.19095	1.559	3.3237	0.126											12.2566	0.054	14.217	0.083
					3.1941	1.552	3.32685	0.127											12.2674	0.054	14.23	0.083
					3.1968	1.544	3.32955	0.126											12.2782	0.054	14.243	0.083
					3.19995	1.535	3.3327	0.126											12.2898	0.054	14.257	0.084
					3.20265	1.527	3.3354	0.125											12.3006	0.054	14.27	0.084
					3.2058	1.524	3.33855	0.125											12.3114	0.054	14.283	0.085
					3.20895	1.518	3.3417	0.125											12.323	0.054	14.297	0.085
					3.2121	1.514	3.34485	0.124											12.3338	0.054	14.31	0.085
					3.2148	1.509	3.34755	0.122											12.3446	0.054	14.323	0.086
					3.21795	1.506	3.3507	0.12											12.3562	0.054	14.337	0.086
					3.22065	1.504	3.3534	0.118											12.367	0.054	14.35	0.087
					3.2238	1.506	3.35655	0.116											12.3778	0.054	14.363	0.087
					3.22695	1.512	3.3597	0.115											12.3894	0.054	14.377	0.087
					3.2301	1.52	3.36285	0.115											12.4002	0.054	14.39	0.088
					3.2328	1.529	3.36555	0.116											12.411	0.054	14.403	0.088
					3.23595	1.532	3.3687	0.117											12.4226	0.054	14.417	0.089
					3.23865	1.532	3.3714	0.116											12.4334	0.054	14.43	0.089
					3.2418	1.529	3.37455	0.115											12.4442	0.054	14.443	0.089
					3.24495	1.526	3.3777	0.113											12.4558	0.054	14.457	0.09
					3.2481	1.524	3.38085	0.113											12.4666	0.054	14.47	0.09
					3.2508	1.526	3.38355	0.113											12.4774	0.054	14.483	0.091
					3.25395	1.533	3.3867	0.112											12.489	0.054	14.497	0.091
					3.25665	1.543	3.3894	0.112											12.4998	0.054	14.51	0.091
					3.2598	1.553	3.39255	0.112											12.5106	0.054	14.523	0.092
					3.26295	1.564	3.3957	0.112											12.5222	0.054	14.537	0.092
					3.2661	1.575	3.39885	0.112											12.533	0.054	14.55	0.093
					3.2688	1.581	3.40155	0.11											12.5438	0.055	14.563	0.093
					3.27195	1.584	3.4047	0.109											12.5554	0.055	14.577	0.094
					3.27465	1.59	3.4074	0.108											12.5662	0.055	14.59	0.094
					3.2778	1.598	3.41055	0.107											12.577	0.055	14.603	0.094
					3.28095	1.607	3.4137	0.106											12.5886	0.055	14.617	0.095
					3.2841	1.615	3.41685	0.104											12.5994	0.055	14.63	0.095
					3.2868	1.624	3.41955	0.103											12.6102	0.055	14.643	0.096
					3.28995	1.635	3.4227	0.102											12.6218	0.055	14.657	0.096
					3.29265	1.644	3.4254	0.1											12.6326	0.055	14.67	0.097
					3.2958	1.653	3.42855	0.1											12.6434	0.055	14.683	0.097
					3.29895	1.662	3.4317	0.1											12.655	0.055	14.697	0.097
					3.3021	1.673	3.43485	0.102											12.6658	0.055	14.71	0.098
					3.3048	1.682	3.43755	0.103											12.6766	0.056	14.723	0.098
					3.30795	1.688	3.4407	0.104											12.6882	0.056	14.737	0.099
					3.31065	1.691	3.4434	0.105											12.699	0.056	14.75	0.099
					3.3138	1.694	3.44655	0.105											12.7098	0.056	14.763	0.099
					3.31695	1.697	3.4497	0.104											12.7214	0.056	14.777	0.1
					3.3201	1.7	3.45285	0.102											12.7322	0.056	14.79	0.1
					3.3228	1.702	3.45555	0.1											12.743	0.056	14.803	0.101
					3.32595	1.705	3.4587	0.1											12.7546	0.057	14.817	0.101
					3.3291	1.713	3.4614	0.1											12.7654	0.057	14.83	0.102
					3.3318	1.72	3.46455	0.1											12.777	0.057	14.844	0.102
					3.33495	1.726	3.4677	0.1											12.7878	0.057	14.857	0.103
					3.33765	1.733	3.47085	0.099											12.7986	0.057	14.87	0.103
					3.3408	1.737	3.47355	0.099											12.8102	0.057	14.884	0.104
					3.34395	1.74	3.4767	0.098											12.821	0.057	14.897	0.104
					3.3471	1.74	3.4794	0.095											12.8318	0.058	14.91	0.105
					3.3498	1.737	3.48255	0.093											12.8434	0.058	14.924	0.105
					3.35295	1.731	3.4857	0.092											12.8542	0.058	14.937	0.105
					3.35565	1.725	3.48885	0.09											12.865	0.058	14.95	0.106
					3.3588	1.723	3.49155	0.089											12.8766	0.058	14.964	0.106
					3.36195	1.726	3.4947	0.086											12.8874	0.058	14.977	0.107
					3.3651	1.728	3.49785	0.084											12.8982	0.058	14.99	0.107
					3.3678	1.73	3.50055	0.083											12.9098	0.058	15.004	0.108
					3.37095	1.728	3.5037	0.083											12.9206	0.059	15.017	0.108
					3.37365	1.726	3.50685	0.083											12.9314	0.059	15.03	0.109
					3.3768	1.722	3.50955	0.083											12.943	0.059	15.044	0.11
					3.37995	1.71	3.5127	0.083											12.9538	0.059	15.057	0.11
					3.3831	1.697	3.51585	0.083											12.9646	0.06	15.07	0.111
					3.3858	1.687	3.51855	0.083											12.9762	0.06	15.084	0.111
					3.38895	1.674	3.5217	0.082											12.987	0.06	15.097	0.112
					3.39165	1.661	3.5244	0.082											12.9978	0.06	15.11	0.112
					3.3948	1.644	3.52755	0.081											13.0094	0.061	15.124	0.113
					3.39795	1.63	3.5307	0.081											13.0202	0.061	15.137	0.113
					3.4011	1.618	3.53385	0.08											13.031	0.061	15.15	0.114
					3.4038	1.607	3.53655	0.08											13.0426	0.062	15.164	0.115
					3.40695	1.598	3.5397	0.078											13.0534	0.062	15.177	0.115
					3.40965	1.592	3.5424	0.076											13.0642	0.063	15.19	0.116
					3.4128	1.586	3.54555	0.075											13.0758	0.063	15.204	0.116
					3.41595	1.575	3.5487	0.075											13.0866	0.064	15.217	0.117
					3.4191	1.561	3.55185	0.076											13.0974	0.064	15.23	0.118
					3.4218	1.544	3.55455	0.078											13.109	0.065	15.244	0.118
					3.42495	1.524	3.5577	0.08											13.1198	0.066	15.257	0.119
					3.42765	1.503	3.5604	0.082											13.1306	0.066	15.27	0.12
					3.4308	1.487	3.56355	0.082											13.1422	0.067	15.284	0.12
					3.43395	1.478	3.5667	0.081											13.153	0.068	15.297	0.121
					3.4371	1.471	3.56985	0.079											13.1638	0.069	15.31	0.122
					3.4398	1.466	3.57255	0.076											13.1754	0.07	15.324	0.123
					3.44295	1.461	3.5757	0.073											13.1862	0.071	15.337	0.123
					3.44565	1.457	3.5784	0.072											13.197	0.072	15.35	0.124
					3.4488	1.446	3.58155	0.071											13.2086	0.073	15.364	0.125
					3.45195	1.429	3.5847	0.069											13.2194	0.075	15.377	0.126
					3.4551	1.411	3.58785	0.067											13.2302	0.076	15.39	0.127
					3.4578	1.394	3.59055	0.067											13.2418	0.078	15.404	0.128
					3.46095	1.379	3.5937	0.067											13.2526	0.08	15.417	0.129
					3.46365	1.363	3.5964	0.066											13.2634	0.081	15.43	0.13
					3.4668	1.348	3.59955	0.065											13.275	0.083	15.444	0.131
					3.46995	1.334	3.6027	0.064											13.2858	0.086	15.457	0.132
					3.4731	1.322	3.6054	0.064											13.2966	0.088	15.47	0.133
					3.4758	1.307	3.60855	0.063											13.3082	0.09	15.484	0.135
					3.47895	1.293	3.6117	0.062											13.319	0.093	15.497	0.136
					3.48165	1.279	3.61485	0.061											13.3298	0.095	15.51	0.138
					3.4848	1.267	3.61755	0.06											13.3414	0.098	15.524	0.139
					3.48795	1.255	3.6207	0.06											13.3522	0.101	15.537	0.141
					3.49065	1.245	3.62385	0.06											13.363	0.105	15.55	0.143
					3.4938	1.239	3.62655	0.06											13.3746	0.108	15.564	0.145
					3.49695	1.235	3.6297	0.061											13.3854	0.111	15.577	0.147
					3.5001	1.23	3.6324	0.061											13.397	0.115	15.591	0.149
					3.5028	1.224	3.63555	0.062											13.4078	0.119	15.604	0.152
					3.50595	1.216	3.6387	0.062											13.4186	0.123	15.617	0.154
					3.5091	1.209	3.6414	0.064											13.4302	0.127	15.631	0.157
					3.5118	1.198	3.64455	0.064											13.441	0.131	15.644	0.16
					3.51495	1.187	3.6477	0.064											13.4518	0.135	15.657	0.163
					3.51765	1.177	3.65085	0.063											13.4634	0.14	15.671	0.167
					3.5208	1.172	3.65355	0.062											13.4742	0.145	15.684	0.17
					3.52395	1.172	3.6567	0.061											13.485	0.15	15.697	0.174
					3.52665	1.17	3.65985	0.058											13.4966	0.155	15.711	0.178
					3.5298	1.169	3.66255	0.057											13.5074	0.159	15.724	0.183
					3.53295	1.167	3.6657	0.058											13.5182	0.164	15.737	0.187
					3.5361	1.166	3.6684	0.059											13.5298	0.169	15.751	0.192
					3.5388	1.164	3.67155	0.06											13.5406	0.175	15.764	0.198
					3.54195	1.163	3.6747	0.061											13.5514	0.181	15.777	0.203
					3.5451	1.164	3.67785	0.062											13.563	0.186	15.791	0.208
					3.5478	1.166	3.68055	0.062											13.5738	0.191	15.804	0.215
					3.55095	1.167	3.6837	0.062											13.5846	0.197	15.817	0.222
					3.5541	1.169	3.68685	0.062											13.5962	0.202	15.831	0.228
					3.5568	1.169	3.68955	0.062											13.607	0.208	15.844	0.235
					3.55995	1.166	3.6927	0.062											13.6178	0.214	15.857	0.242
					3.56265	1.163	3.69585	0.062											13.6294	0.22	15.871	0.25
					3.5658	1.161	3.69855	0.063											13.6402	0.225	15.884	0.258
					3.56895	1.16	3.7017	0.064											13.651	0.231	15.897	0.267
					3.57165	1.161	3.7044	0.064											13.6626	0.237	15.911	0.275
					3.5748	1.161	3.70755	0.065											13.6734	0.243	15.924	0.284
					3.57795	1.164	3.7107	0.065											13.6842	0.249	15.937	0.292
					3.5811	1.166	3.7134	0.064											13.6958	0.254	15.951	0.301
					3.5838	1.167	3.71655	0.063											13.7066	0.259	15.964	0.311
					3.58695	1.169	3.7197	0.062											13.7174	0.265	15.977	0.321
					3.5901	1.172	3.72285	0.06											13.729	0.27	15.991	0.331
					3.5928	1.173	3.72555	0.06											13.7398	0.276	16.004	0.341
					3.59595	1.175	3.7287	0.059											13.7506	0.281	16.017	0.351
					3.59865	1.177	3.73185	0.058											13.7622	0.286	16.031	0.361
					3.6018	1.178	3.73455	0.057											13.773	0.291	16.044	0.372
					3.60495	1.178	3.7377	0.055											13.7838	0.296	16.057	0.383
					3.6081	1.178	3.74085	0.053											13.7954	0.301	16.071	0.394
					3.6108	1.181	3.74355	0.051											13.8062	0.306	16.084	0.404
					3.61395	1.184	3.7467	0.05											13.817	0.311	16.097	0.414
					3.6171	1.184	3.74985	0.049											13.8286	0.315	16.111	0.425
					3.6198	1.186	3.75255	0.049											13.8394	0.319	16.124	0.437
					3.62295	1.186	3.7557	0.049											13.8502	0.323	16.137	0.448
					3.6261	1.181	3.7584	0.048											13.8618	0.327	16.151	0.459
					3.6288	1.173	3.76155	0.046											13.8726	0.331	16.164	0.469
					3.63195	1.167	3.7647	0.045											13.8834	0.335	16.177	0.48
					3.6351	1.16	3.76785	0.045											13.895	0.338	16.191	0.491
					3.6378	1.154	3.77055	0.044											13.9058	0.341	16.204	0.502
					3.64095	1.146	3.7737	0.045											13.9166	0.344	16.217	0.513
					3.6441	1.138	3.77685	0.045											13.9282	0.346	16.231	0.523
					3.6468	1.131	3.77955	0.044											13.939	0.349	16.244	0.533
					3.64995	1.123	3.7827	0.043											13.9498	0.351	16.257	0.543
					3.6531	1.118	3.7854	0.041											13.9614	0.353	16.271	0.553
					3.6558	1.112	3.78855	0.04											13.9722	0.355	16.284	0.564
					3.65895	1.108	3.7917	0.038											13.983	0.356	16.297	0.574
					3.6621	1.105	3.7944	0.036											13.9946	0.358	16.311	0.583
					3.6648	1.101	3.79755	0.036											14.0054	0.359	16.324	0.591
					3.66795	1.095	3.8007	0.037											14.017	0.36	16.338	0.6
					3.6711	1.086	3.80385	0.037											14.0278	0.36	16.351	0.609
					3.6738	1.077	3.80655	0.037											14.0386	0.361	16.364	0.618
					3.67695	1.071	3.8097	0.038											14.0502	0.361	16.378	0.627
					3.6801	1.065	3.81285	0.039											14.061	0.361	16.391	0.634
					3.6828	1.057	3.81555	0.039											14.0718	0.361	16.404	0.641
					3.68595	1.049	3.8187	0.038											14.0834	0.36	16.418	0.649
					3.6891	1.042	3.8214	0.037											14.0942	0.359	16.431	0.656
					3.6918	1.034	3.82455	0.036											14.105	0.359	16.444	0.663
					3.69495	1.022	3.8277	0.036											14.1166	0.357	16.458	0.669
					3.6981	1.008	3.8304	0.037											14.1274	0.356	16.471	0.675
					3.7008	0.994	3.83355	0.038											14.1382	0.355	16.484	0.68
					3.70395	0.983	3.8367	0.038											14.1498	0.353	16.498	0.685
					3.7071	0.973	3.83985	0.038											14.1606	0.351	16.511	0.69
					3.7098	0.964	3.84255	0.038											14.1714	0.349	16.524	0.695
					3.71295	0.951	3.8457	0.037											14.183	0.347	16.538	0.699
					3.7161	0.941	3.84885	0.036											14.1938	0.344	16.551	0.702
					3.7188	0.931	3.85155	0.035											14.2046	0.342	16.564	0.705
					3.72195	0.924	3.8547	0.035											14.2162	0.339	16.578	0.708
					3.7251	0.918	3.8574	0.035											14.227	0.336	16.591	0.71
					3.7278	0.907	3.86055	0.035											14.2378	0.334	16.604	0.712
					3.73095	0.898	3.8637	0.033											14.2494	0.33	16.618	0.713
					3.7341	0.889	3.8664	0.032											14.2602	0.327	16.631	0.714
					3.7368	0.878	3.86955	0.031											14.271	0.323	16.644	0.715
					3.73995	0.861	3.8727	0.031											14.2826	0.32	16.658	0.715
					3.7431	0.841	3.87585	0.032											14.2934	0.317	16.671	0.715
					3.7458	0.824	3.87855	0.033											14.3042	0.313	16.684	0.714
					3.74895	0.81	3.8817	0.034											14.3158	0.31	16.698	0.713
					3.7521	0.798	3.88485	0.032											14.3266	0.306	16.711	0.711
					3.7548	0.786	3.88755	0.029											14.3374	0.302	16.724	0.71
					3.75795	0.774	3.8907	0.025											14.349	0.298	16.738	0.707
					3.7611	0.764	3.8934	0.021											14.3598	0.295	16.751	0.704
					3.7638	0.755	3.89655	0.018											14.3706	0.291	16.764	0.701
					3.76695	0.745	3.8997	0.018											14.3822	0.287	16.778	0.698
					3.7701	0.737	3.9024	0.019											14.393	0.283	16.791	0.695
					3.7728	0.732	3.90555	0.021											14.4038	0.279	16.804	0.691
					3.77595	0.729	3.9087	0.023											14.4154	0.275	16.818	0.686
					3.7791	0.726	3.91185	0.024											14.4262	0.271	16.831	0.681
					3.7818	0.722	3.91455	0.025											14.437	0.267	16.844	0.676
					3.78495	0.715	3.9177	0.025											14.4486	0.262	16.858	0.671
					3.7881	0.703	3.92085	0.026											14.4594	0.258	16.871	0.666
					3.7908	0.689	3.92355	0.027											14.4702	0.254	16.884	0.66
					3.79395	0.676	3.9267	0.029											14.4818	0.25	16.898	0.654
					3.7971	0.663	3.9294	0.03											14.4926	0.246	16.911	0.647
					3.7998	0.651	3.93255	0.029											14.5034	0.241	16.924	0.641
					3.80295	0.64	3.9357	0.026											14.515	0.237	16.938	0.634
					3.8061	0.631	3.9384	0.022											14.5258	0.233	16.951	0.628
					3.8088	0.623	3.94155	0.018											14.5366	0.229	16.964	0.621
					3.81195	0.614	3.9447	0.014											14.5482	0.225	16.978	0.614
					3.8151	0.602	3.94785	0.012											14.559	0.221	16.991	0.606
					3.8178	0.59	3.95055	0.012											14.5698	0.217	17.004	0.599
					3.82095	0.581	3.9537	0.015											14.5814	0.212	17.018	0.592
					3.8241	0.576	3.95685	0.018											14.5922	0.208	17.031	0.584
					3.8268	0.573	3.95955	0.021											14.603	0.204	17.044	0.577
					3.82995	0.574	3.9627	0.022											14.6146	0.201	17.058	0.569
					3.8331	0.576	3.96585	0.023											14.6254	0.197	17.071	0.561
					3.8358	0.578	3.96855	0.024											14.6371	0.193	17.085	0.553
					3.83895	0.574	3.9717	0.023											14.6478	0.189	17.098	0.545
					3.8421	0.57	3.9744	0.022											14.6586	0.185	17.111	0.538
					3.8448	0.561	3.97755	0.021											14.6702	0.181	17.125	0.53
					3.84795	0.55	3.9807	0.021											14.681	0.178	17.138	0.521
					3.8511	0.539	3.9834	0.019											14.6918	0.174	17.151	0.513
					3.8538	0.53	3.98655	0.018											14.7034	0.171	17.165	0.505
					3.85695	0.522	3.9897	0.017											14.7142	0.167	17.178	0.498
					3.8601	0.516	3.99285	0.015											14.725	0.163	17.191	0.49
					3.8628	0.512	3.99555	0.013											14.7366	0.16	17.205	0.482
					3.86595	0.507	3.9987	0.011											14.7474	0.157	17.218	0.474
					3.8691	0.504	4.00185	0.01											14.7582	0.153	17.231	0.466
					3.8718	0.501	4.00455	0.01											14.7698	0.15	17.245	0.458
					3.87495	0.499	4.0077	0.009											14.7806	0.147	17.258	0.451
					3.8781	0.496	4.0104	0.01											14.7914	0.144	17.271	0.444
					3.8808	0.492	4.01355	0.01											14.8031	0.141	17.285	0.436
					3.88395	0.487	4.0167	0.011											14.8138	0.138	17.298	0.428
					3.8871	0.487	4.0194	0.012											14.8246	0.135	17.311	0.42
					3.8898	0.484	4.02255	0.012											14.8362	0.132	17.325	0.413
					3.89295	0.479	4.0257	0.013											14.847	0.129	17.338	0.406
					3.8961	0.47	4.02885	0.014											14.8578	0.126	17.351	0.399
					3.8988	0.463	4.03155	0.015											14.8694	0.123	17.365	0.392
					3.90195	0.453	4.0347	0.015											14.8802	0.121	17.378	0.384
					3.9051	0.443	4.03785	0.016											14.891	0.118	17.391	0.377
					3.9078	0.432	4.04055	0.015											14.9026	0.116	17.405	0.371
					3.91095	0.421	4.0437	0.015											14.9134	0.113	17.418	0.364
					3.9141	0.412	4.0464	0.015											14.9242	0.111	17.431	0.358
					3.9168	0.403	4.04955	0.015											14.9359	0.108	17.445	0.351
							4.0527	0.014											14.9466	0.106	17.458	0.344
							4.0554	0.014											14.9574	0.104	17.471	0.337
							4.05855	0.014											14.969	0.101	17.485	0.331
							4.0617	0.013											14.9798	0.099	17.498	0.325
							4.06485	0.011											14.9906	0.097	17.511	0.319
							4.06755	0.01											15.0022	0.095	17.525	0.313
							4.0707	0.011											15.013	0.093	17.538	0.306
							4.07385	0.012											15.0238	0.091	17.551	0.301
							4.07655	0.013											15.0354	0.089	17.565	0.295
							4.0797	0.014											15.0462	0.087	17.578	0.289
							4.0824	0.014											15.057	0.085	17.591	0.284
							4.08555	0.013											15.0686	0.083	17.605	0.278
							4.0887	0.012											15.0794	0.081	17.618	0.272
							4.0914	0.01											15.0902	0.079	17.631	0.268
							4.09455	0.008											15.1018	0.078	17.645	0.263
							4.0977	0.006											15.1126	0.076	17.658	0.259
							4.10085	0.005											15.1234	0.074	17.671	0.253
							4.10355	0.005											15.135	0.072	17.685	0.247
							4.1067	0.005											15.1458	0.071	17.698	0.242
							4.10985	0.005											15.1566	0.069	17.711	0.238
							4.11255	0.005											15.1682	0.068	17.725	0.233
							4.1157	0.005											15.179	0.066	17.738	0.229
							4.1184	0.003											15.1898	0.065	17.751	0.224
							4.12155	0.003											15.2014	0.063	17.765	0.219
							4.1247	0.003											15.2122	0.062	17.778	0.215
							4.1274	0.004											15.223	0.06	17.791	0.212
							4.13055	0.003											15.2347	0.059	17.805	0.208
							4.1337	0.003											15.2454	0.058	17.818	0.204
							4.13685	0.002											15.2571	0.057	17.832	0.199
							4.13955	0.002											15.2678	0.055	17.845	0.195
							4.1427	0											15.2786	0.054	17.858	0.191
							4.14585	-0.001											15.2903	0.053	17.872	0.188
							4.14855	-0.002											15.301	0.052	17.885	0.184
							4.1517	-0.002											15.3118	0.05	17.898	0.18
							4.1544	-0.0009537											15.3235	0.049	17.912	0.177
							4.15755	0.0004768											15.3343	0.048	17.925	0.173
							4.1607	0.001											15.345	0.047	17.938	0.17
							4.1634	0.003											15.3567	0.046	17.952	0.167
							4.16655	0.005											15.3674	0.045	17.965	0.163
							4.1697	0.007											15.3782	0.044	17.978	0.16
							4.17285	0.009											15.3899	0.043	17.992	0.157
							4.17555	0.009											15.4006	0.042	18.005	0.154
							4.1787	0.009											15.4114	0.041	18.018	0.15
							4.18185	0.008											15.4231	0.04	18.032	0.148
							4.18455	0.007											15.4338	0.039	18.045	0.145
							4.1877	0.006											15.4446	0.038	18.058	0.142
							4.19085	0.004											15.4563	0.037	18.072	0.139
							4.19355	0.003											15.4671	0.036	18.085	0.136
							4.1967	0.002											15.4778	0.035	18.098	0.133
							4.1994	0.001											15.4895	0.035	18.112	0.131
							4.20255	0.001											15.5002	0.034	18.125	0.128
							4.2057	0.001											15.511	0.033	18.138	0.125
							4.2084	0.002											15.5227	0.032	18.152	0.123
							4.21155	0.003											15.5334	0.032	18.165	0.12
							4.2147	0.003											15.5442	0.031	18.178	0.118
							4.21785	0.001											15.5559	0.03	18.192	0.115
							4.22055	-0.0004768											15.5666	0.029	18.205	0.113
							4.2237	-0.001											15.5774	0.029	18.218	0.111
							4.22685	-0.002											15.5891	0.028	18.232	0.108
							4.22955	-0.003											15.5998	0.027	18.245	0.106
							4.2327	-0.004											15.6106	0.027	18.258	0.104
							4.2354	-0.004											15.6223	0.026	18.272	0.102
							4.23855	-0.004											15.6331	0.025	18.285	0.1
							4.2417	-0.005											15.6438	0.025	18.298	0.098
							4.2444	-0.005											15.6555	0.024	18.312	0.095
							4.24755	-0.006											15.6662	0.024	18.325	0.093
							4.2507	-0.006											15.677	0.023	18.338	0.091
							4.25385	-0.005											15.6887	0.023	18.352	0.09
							4.25655	-0.005											15.6994	0.022	18.365	0.088
							4.2597	-0.005											15.7102	0.021	18.378	0.086
							4.26285	-0.005											15.7219	0.021	18.392	0.084
							4.26555	-0.005											15.7326	0.02	18.405	0.082
							4.2687	-0.005											15.7434	0.02	18.418	0.08
							4.2714	-0.005											15.7551	0.02	18.432	0.079
							4.27455	-0.005											15.7659	0.019	18.445	0.077
							4.2777	-0.004											15.7766	0.019	18.458	0.075
							4.2804	-0.004											15.7883	0.018	18.472	0.073
							4.28355	-0.003											15.799	0.018	18.485	0.072
							4.2867	-0.004											15.8098	0.017	18.498	0.07
							4.28985	-0.005											15.8215	0.017	18.512	0.069
							4.29255	-0.005											15.8322	0.017	18.525	0.067
							4.2957	-0.006											15.843	0.016	18.538	0.066
							4.29885	-0.007											15.8547	0.016	18.552	0.064
							4.30155	-0.008											15.8654	0.015	18.565	0.063
							4.3047	-0.008											15.8771	0.015	18.579	0.061
							4.3074	-0.008											15.8879	0.015	18.592	0.06
							4.31055	-0.009											15.8986	0.014	18.605	0.059
							4.3137	-0.011											15.9103	0.014	18.619	0.057
							4.31685	-0.012											15.9211	0.014	18.632	0.056
							4.31955	-0.014											15.9318	0.013	18.645	0.055
							4.3227	-0.015											15.9435	0.013	18.659	0.053
							4.32585	-0.016											15.9543	0.013	18.672	0.052
							4.32855	-0.017											15.965	0.012	18.685	0.051
							4.3317	-0.017											15.9767	0.012	18.699	0.05
							4.33485	-0.017											15.9875	0.012	18.712	0.049
							4.33755	-0.017											15.9982	0.012	18.725	0.048
							4.3407	-0.017											16.0099	0.011	18.739	0.047
							4.3434	-0.017											16.0207	0.011	18.752	0.045
							4.34655	-0.018											16.0314	0.011	18.765	0.044
							4.3497	-0.018											16.0431	0.011	18.779	0.043
							4.35285	-0.019											16.0539	0.01	18.792	0.042
							4.35555	-0.019											16.0647	0.01	18.805	0.041
							4.3587	-0.019											16.0763	0.01	18.819	0.04
							4.36185	-0.02											16.0871	0.01	18.832	0.04
							4.36455	-0.021											16.0978	0.009	18.845	0.039
							4.3677	-0.021											16.1095	0.009	18.859	0.038
							4.37085	-0.02											16.1203	0.009	18.872	0.037
							4.37355	-0.02											16.131	0.009	18.885	0.036
							4.3767	-0.021											16.1427	0.009	18.899	0.035
							4.3794	-0.02											16.1535	0.008	18.912	0.034
							4.38255	-0.018											16.1642	0.008	18.925	0.034
							4.3857	-0.016											16.1759	0.008	18.939	0.033
							4.38885	-0.016											16.1867	0.008	18.952	0.032
							4.39155	-0.015											16.1974	0.008	18.965	0.031
							4.3947	-0.015											16.2091	0.008	18.979	0.031
							4.39785	-0.016											16.2199	0.007	18.992	0.03
							4.40055	-0.018											16.2307	0.007	19.005	0.029
							4.4037	-0.019											16.2423	0.007	19.019	0.029
							4.40685	-0.02											16.2531	0.007	19.032	0.028
							4.40955	-0.022											16.2638	0.007	19.045	0.027
							4.4127	-0.024											16.2755	0.007	19.059	0.027
							4.41585	-0.024											16.2863	0.007	19.072	0.026
							4.41855	-0.024											16.2971	0.006	19.085	0.025
							4.4217	-0.024											16.3087	0.006	19.099	0.025
							4.42485	-0.024											16.3195	0.006	19.112	0.024
							4.42755	-0.023											16.3302	0.006	19.125	0.024
							4.4307	-0.021											16.3419	0.006	19.139	0.023
							4.4334	-0.021											16.3527	0.006	19.152	0.023
							4.43655	-0.021											16.3635	0.006	19.165	0.022
							4.4397	-0.022											16.3751	0.006	19.179	0.022
							4.44285	-0.023											16.3859	0.006	19.192	0.021
							4.44555	-0.023											16.3966	0.005	19.205	0.021
							4.4487	-0.024											16.4083	0.005	19.219	0.02
							4.45185	-0.025											16.4191	0.005	19.232	0.02
							4.45455	-0.024											16.4299	0.005	19.245	0.019
							4.4577	-0.022											16.4415	0.005	19.259	0.019
							4.46085	-0.021											16.4523	0.005	19.272	0.018
							4.46355	-0.021											16.463	0.005	19.285	0.018
							4.4667	-0.021											16.4747	0.005	19.299	0.018
							4.4694	-0.021											16.4855	0.005	19.312	0.017
							4.47255	-0.022											16.4962	0.005	19.325	0.017
							4.4757	-0.024											16.5079	0.005	19.339	0.016
							4.47885	-0.027											16.5187	0.004	19.352	0.016
							4.48155	-0.029											16.5303	0.004	19.366	0.016
							4.4847	-0.03											16.5411	0.004	19.379	0.015
							4.48785	-0.031											16.5519	0.004	19.392	0.015
							4.49055	-0.032											16.5635	0.004	19.406	0.015
							4.4937	-0.033											16.5743	0.004	19.419	0.014
							4.49685	-0.033											16.5851	0.004	19.432	0.014
							4.49955	-0.032											16.5967	0.004	19.446	0.014
																			16.6075	0.004	19.459	0.014
																			16.6183	0.004	19.472	0.013
																			16.6299	0.004	19.486	0.013
																			16.6407	0.004	19.499	0.013
																			16.6515	0.004	19.512	0.012
																			16.6631	0.004	19.526	0.012
																			16.6739	0.004	19.539	0.012
																			16.6847	0.004	19.552	0.012
																			16.6963	0.003	19.566	0.011
																			16.7071	0.003	19.579	0.011
																			16.7179	0.003	19.592	0.011
																			16.7295	0.003	19.606	0.011
																			16.7403	0.003	19.619	0.011
																			16.7511	0.003	19.632	0.01
																			16.7627	0.003	19.646	0.01
																			16.7735	0.003	19.659	0.01
																			16.7843	0.003	19.672	0.01
																			16.7959	0.003	19.686	0.01
																			16.8067	0.003	19.699	0.01
																			16.8175	0.003	19.712	0.009
																			16.8291	0.003	19.726	0.009
																			16.8399	0.003	19.739	0.009
																			16.8507	0.003	19.752	0.009
																			16.8623	0.003	19.766	0.009
																			16.8731	0.003	19.779	0.009
																			16.8839	0.003	19.792	0.009
																			16.8955	0.003	19.806	0.008
																			16.9063	0.003	19.819	0.008
																			16.9171	0.003	19.832	0.008
																			16.9287	0.003	19.846	0.008
																			16.9395	0.003	19.859	0.008
																			16.9503	0.003	19.872	0.008
																			16.9619	0.003	19.886	0.008
																			16.9727	0.003	19.899	0.007
																			16.9835	0.003	19.912	0.007
																			16.9951	0.003	19.926	0.007
																			17.0059	0.003	19.939	0.007
																			17.0167	0.002	19.952	0.007
																			17.0283	0.002	19.966	0.007
																			17.0391	0.002	19.979	0.007
																			17.0499	0.002	19.992	0.007
																			17.0615	0.002	20.006	0.007
																			17.0723	0.002	20.019	0.006
																			17.0831	0.002	20.032	0.006
																			17.0947	0.002	20.046	0.006
																			17.1055	0.002	20.059	0.006
																			17.1163	0.002	20.072	0.006
																			17.1279	0.002	20.086	0.006
																			17.1387	0.002	20.099	0.006
																			17.1503	0.002	20.113	0.006
																			17.1611	0.002	20.126	0.006
																			17.1719	0.002	20.139	0.005
																			17.1835	0.002	20.153	0.005
																			17.1943	0.002	20.166	0.005
																			17.2051	0.002	20.179	0.005
																			17.2167	0.002	20.193	0.005
																			17.2275	0.002	20.206	0.005
																			17.2383	0.002	20.219	0.005
																			17.2499	0.002	20.233	0.005
																			17.2607	0.002	20.246	0.005
																			17.2715	0.002	20.259	0.005
																			17.2831	0.002	20.273	0.005
																			17.2939	0.002	20.286	0.005
																			17.3047	0.002	20.299	0.005
																			17.3163	0.002	20.313	0.005
																			17.3271	0.002	20.326	0.005
																			17.3379	0.002	20.339	0.005
																			17.3495	0.002	20.353	0.004
																			17.3603	0.002	20.366	0.004
																			17.3711	0.002	20.379	0.004
																			17.3827	0.002	20.393	0.004
																			17.3935	0.002	20.406	0.004
																			17.4043	0.002	20.419	0.004
																			17.4159	0.002	20.433	0.004
																			17.4267	0.002	20.446	0.004
																			17.4375	0.002	20.459	0.004
																			17.4491	0.002	20.473	0.004
																			17.4599	0.002	20.486	0.004
																			17.4707	0.002	20.499	0.004
																			17.4823	0.002	20.513	0.004
																			17.4931	0.002	20.526	0.004
																			17.5039	0.002	20.539	0.004
																			17.5155	0.002	20.553	0.004
																			17.5263	0.002	20.566	0.004
																			17.5371	0.002	20.579	0.004
																			17.5487	0.002	20.593	0.004
																			17.5595	0.002	20.606	0.004
																			17.5703	0.002	20.619	0.004
																			17.5819	0.002	20.633	0.004
																			17.5927	0.002	20.646	0.004
																			17.6035	0.002	20.659	0.004
																			17.6151	0.002	20.673	0.004
																			17.6259	0.002	20.686	0.004
																			17.6367	0.002	20.699	0.003
																			17.6483	0.002	20.713	0.003
																			17.6591	0.002	20.726	0.003
																			17.6699	0.002	20.739	0.003
																			17.6815	0.002	20.753	0.003
																			17.6923	0.002	20.766	0.003
																			17.7031	0.002	20.779	0.003
																			17.7147	0.002	20.793	0.003
																			17.7255	0.002	20.806	0.003
																			17.7363	0.002	20.819	0.003
																			17.7479	0.002	20.833	0.003
																			17.7587	0.002	20.846	0.003
																			17.7703	0.002	20.86	0.003
																			17.7811	0.002	20.873	0.003
																			17.7919	0.002	20.886	0.003
																			17.8035	0.002	20.9	0.003
																			17.8143	0.002	20.913	0.003
																			17.8251	0.002	20.926	0.003
																			17.8367	0.002	20.94	0.003
																			17.8475	0.002	20.953	0.003
																			17.8583	0.002	20.966	0.003
																			17.8699	0.002	20.98	0.003
																			17.8807	0.002	20.993	0.003
																			17.8915	0.002	21.006	0.003
																			17.9031	0.002	21.02	0.003
																			17.9139	0.001	21.033	0.003
																			17.9247	0.001	21.046	0.003
																			17.9363	0.001	21.06	0.003
																			17.9471	0.001	21.073	0.003
																			17.9579	0.001	21.086	0.003
																			17.9695	0.001	21.1	0.003
																			17.9803	0.001	21.113	0.003
																			17.9911	0.001	21.126	0.003
																			18.0027	0.001	21.14	0.003
																			18.0135	0.001	21.153	0.003
																			18.0243	0.001	21.166	0.003
																			18.0359	0.001	21.18	0.003
																			18.0467	0.001	21.193	0.003
																			18.0575	0.001	21.206	0.003
																			18.0691	0.001	21.22	0.003
																			18.0799	0.001	21.233	0.003
																			18.0907	0.001	21.246	0.003
																			18.1023	0.001	21.26	0.002
																			18.1131	0.001	21.273	0.002
																			18.1239	0.001	21.286	0.002
																			18.1355	0.001	21.3	0.002
																			18.1463	0.001	21.313	0.002
																			18.1571	0.001	21.326	0.002
																			18.1687	0.001	21.34	0.002
																			18.1795	0.001	21.353	0.002
																			18.1903	0.001	21.366	0.002
																			18.2019	0.001	21.38	0.002
																			18.2127	0.001	21.393	0.002
																			18.2235	0.001	21.406	0.002
																			18.2351	0.001	21.42	0.002
																			18.2459	0.001	21.433	0.002
																			18.2567	0.001	21.446	0.002
																			18.2683	0.001	21.46	0.002
																			18.2791	0.001	21.473	0.002
																			18.2899	0.001	21.486	0.002
																			18.3015	0.001	21.5	0.002
																			18.3123	0.001	21.513	0.002
																			18.3231	0.001	21.526	0.002
																			18.3347	0.001	21.54	0.002
																			18.3455	0.001	21.553	0.002
																			18.3563	0.001	21.566	0.002
																			18.3679	0.001	21.58	0.002
																			18.3787	0.001	21.593	0.002
																			18.3903	0.001	21.607	0.002
																			18.4011	0.001	21.62	0.002
																			18.4119	0.001	21.633	0.002
																			18.4235	0.001	21.647	0.002
																			18.4343	0.001	21.66	0.002
																			18.4451	0.001	21.673	0.002
																			18.4567	0.001	21.687	0.002
																			18.4675	0.001	21.7	0.002
																			18.4783	0.001	21.713	0.002
																			18.4899	0.001	21.727	0.002
																			18.5007	0.001	21.74	0.002
																			18.5115	0.001	21.753	0.002
																			18.5231	0.001	21.767	0.002
																			18.5339	0.001	21.78	0.002
																			18.5447	0.001	21.793	0.002
																			18.5563	0.002	21.807	0.002
																			18.5671	0.002	21.82	0.002
																			18.5779	0.002	21.833	0.002
																			18.5895	0.002	21.847	0.001
																			18.6003	0.002	21.86	0.001
																			18.6111	0.002	21.873	0.001
																			18.6227	0.002	21.887	0.001
																			18.6335	0.002	21.9	0.001
																			18.6443	0.002	21.913	0.001
																			18.6559	0.002	21.927	0.000969
																			18.6667	0.002	21.94	0.000861
																			18.6775	0.002	21.953	0.000745
																			18.6891	0.002	21.967	0.00063
																			18.6999	0.002	21.98	0.000518
																			18.7107	0.002	21.993	0.00041
																			18.7223	0.002	22.007	0.000299
																			18.7331	0.002	22.02	0.000176
																			18.7439	0.003	22.033	4.09e-05
																			18.7555	0.003	22.047	-9.7e-05
																			18.7663	0.003	22.06	-0.000228
																			18.7771	0.003	22.073	-0.000348
																			18.7887	0.003	22.087	-0.00047
																			18.7995	0.003	22.1	-0.00061
																			18.8103	0.003	22.113	-0.000766
																			18.8219	0.003	22.127	-0.000914
																			18.8327	0.003	22.14	-0.001
																			18.8435	0.003	22.153	-0.001
																			18.8551	0.003	22.167	-0.001
																			18.8659	0.003	22.18	-0.001
																			18.8767	0.003	22.193	-0.002
																			18.8883	0.003	22.207	-0.002
																			18.8991	0.003	22.22	-0.002
																			18.9099	0.003	22.233	-0.002
																			18.9215	0.003	22.247	-0.002
																			18.9323	0.003	22.26	-0.002
																			18.9431	0.003	22.273	-0.002
																			18.9547	0.003	22.287	-0.002
																			18.9655	0.003	22.3	-0.002
																			18.9763	0.003	22.313	-0.002
																			18.9879	0.003	22.327	-0.003
																			18.9987	0.003	22.34	-0.003
																			19.0103	0.003	22.354	-0.003
																			19.0211	0.002	22.367	-0.003
																			19.0319	0.002	22.38	-0.003
																			19.0435	0.002	22.394	-0.003
																			19.0543	0.002	22.407	-0.003
																			19.0651	0.002	22.42	-0.003
																			19.0767	0.002	22.434	-0.003
																			19.0875	0.002	22.447	-0.003
																			19.0983	0.002	22.46	-0.003
																			19.1099	0.002	22.474	-0.003
																			19.1207	0.002	22.487	-0.003
																			19.1315	0.002	22.5	-0.003
																			19.1431	0.002	22.514	-0.003
																			19.1539	0.002	22.527	-0.003
																			19.1647	0.002	22.54	-0.003
																			19.1763	0.002	22.554	-0.003
																			19.1871	0.002	22.567	-0.003
																			19.1979	0.001	22.58	-0.003
																			19.2095	0.001	22.594	-0.003
																			19.2203	0.001	22.607	-0.003
																			19.2311	0.001	22.62	-0.003
																			19.2427	0.001	22.634	-0.003
																			19.2535	0.001	22.647	-0.003
																			19.2643	0.00095	22.66	-0.003
																			19.2759	0.000883	22.674	-0.003
																			19.2867	0.000819	22.687	-0.003
																			19.2975	0.000749	22.7	-0.003
																			19.3091	0.000671	22.714	-0.002
																			19.3199	0.000593	22.727	-0.002
																			19.3307	0.000519	22.74	-0.002
																			19.3423	0.000449	22.754	-0.002
																			19.3531	0.000375	22.767	-0.002
																			19.3639	0.000301	22.78	-0.002
																			19.3755	0.000238	22.794	-0.002
																			19.3863	0.000186	22.807	-0.002
																			19.3971	0.000129	22.82	-0.002
																			19.4087	6.29e-05	22.834	-0.002
																			19.4195	2.88e-06	22.847	-0.001
																			19.4303	-4.42e-05	22.86	-0.001
																			19.4419	-8.54e-05	22.874	-0.001
																			19.4527	-0.000125	22.887	-0.001
																			19.4635	-0.000167	22.9	-0.000942
																			19.4751	-0.00022	22.914	-0.000808
																			19.4859	-0.000292	22.927	-0.000674
																			19.4967	-0.000366	22.94	-0.000548
																			19.5083	-0.00041	22.954	-0.000429
																			19.5191	-0.00042	22.967	-0.000297
																			19.5299	-0.000425	22.98	-0.000146
																			19.5415	-0.000446	22.994	-6.56e-07
																			19.5523	-0.000476	23.007	0.000118
																			19.5631	-0.000501	23.02	0.000223
																			19.5747	-0.000518	23.034	0.000345
																			19.5855	-0.000532	23.047	0.000497
																			19.5963	-0.000547	23.06	0.000659
																			19.6079	-0.000558	23.074	0.000808
																			19.6187	-0.000552	23.087	0.000941
																			19.6303	-0.000524	23.101	0.001
																			19.6411	-0.000486	23.114	0.001
																			19.6519	-0.000451	23.127	0.001
																			19.6635	-0.000428	23.141	0.001
																			19.6743	-0.000422	23.154	0.002
																			19.6851	-0.000418	23.167	0.002
																			19.6967	-0.000402	23.181	0.002
																			19.7075	-0.000377	23.194	0.002
																			19.7183	-0.000354	23.207	0.002
																			19.7299	-0.000338	23.221	0.002
																			19.7407	-0.000323	23.234	0.002
																			19.7515	-0.000304	23.247	0.002
																			19.7631	-0.000279	23.261	0.003
																			19.7739	-0.000248	23.274	0.003
																			19.7847	-0.000218	23.287	0.003
																			19.7963	-0.000196	23.301	0.003
																			19.8071	-0.000172	23.314	0.003
																			19.8179	-0.000136	23.327	0.003
																			19.8295	-9.95e-05	23.341	0.003
																			19.8403	-7.96e-05	23.354	0.003
																			19.8511	-7.41e-05	23.367	0.003
																			19.8627	-6.68e-05	23.381	0.003
																			19.8735	-4.75e-05	23.394	0.003
																			19.8843	-2.04e-05	23.407	0.003
																			19.8959	7.7e-06	23.421	0.003
																			19.9067	3.7e-05	23.434	0.004
																			19.9175	7.04e-05	23.447	0.004
																			19.9291	0.000103	23.461	0.004
																			19.9399	0.000127	23.474	0.004
																			19.9507	0.000142	23.487	0.004
																			19.9623	0.000154	23.501	0.004
																			19.9731	0.000166	23.514	0.004
																			19.9839	0.00018	23.527	0.004
																			19.9955	0.000194	23.541	0.004
																			20.0063	0.000209	23.554	0.004
																			20.0171	0.000232	23.567	0.004
																			20.0287	0.000262	23.581	0.004
																			20.0395	0.000284	23.594	0.004
																			20.0503	0.000292	23.607	0.004
																			20.0619	0.000298	23.621	0.004
																			20.0727	0.000307	23.634	0.004
																			20.0835	0.000311	23.647	0.004
																			20.0951	0.000308	23.661	0.004
																			20.1059	0.000306	23.674	0.004
																			20.1167	0.00031	23.687	0.004
																			20.1283	0.000324	23.701	0.004
																			20.1391	0.000343	23.714	0.004
																			20.1499	0.000359	23.727	0.004
																			20.1615	0.000368	23.741	0.004
																			20.1723	0.000372	23.754	0.004
																			20.1831	0.000379	23.767	0.004
																			20.1947	0.000394	23.781	0.004
																			20.2055	0.000414	23.794	0.004
																			20.2163	0.000431	23.807	0.004
																			20.2279	0.000437	23.821	0.004
																			20.2387	0.000437	23.834	0.004
																			20.2503	0.000447	23.848	0.004
																			20.2611	0.000472	23.861	0.004
																			20.2719	0.000497	23.874	0.004
																			20.2835	0.000509	23.888	0.004
																			20.2943	0.00051	23.901	0.004
																			20.3051	0.000513	23.914	0.003
																			20.3167	0.000525	23.928	0.003
																			20.3275	0.000544	23.941	0.003
																			20.3383	0.000559	23.954	0.003
																			20.3499	0.000568	23.968	0.003
																			20.3607	0.000572	23.981	0.003
																			20.3715	0.00057	23.994	0.003
																			20.3831	0.00056	24.008	0.003
																			20.3939	0.00055	24.021	0.003
																			20.4047	0.000559	24.034	0.003
																			20.4163	0.000592	24.048	0.003
																			20.4271	0.000626	24.061	0.003
																			20.4379	0.000645	24.074	0.003
																			20.4495	0.000655	24.088	0.003
																			20.4603	0.000666	24.101	0.003
																			20.4711	0.000683	24.114	0.003
																			20.4827	0.000696	24.128	0.003
																			20.4935	0.000699	24.141	0.003
																			20.5043	0.000697	24.154	0.003
																			20.5159	0.00071	24.168	0.003
																			20.5267	0.000742	24.181	0.002
																			20.5375	0.000775	24.194	0.002
																			20.5491	0.000789	24.208	0.002
																			20.5599	0.000781	24.221	0.002
																			20.5707	0.000773	24.234	0.002
																			20.5823	0.000778	24.248	0.002
																			20.5931	0.000794	24.261	0.002
																			20.6039	0.000805	24.274	0.002
																			20.6155	0.000804	24.288	0.002
																			20.6263	0.000802	24.301	0.002
																			20.6371	0.000816	24.314	0.002
																			20.6487	0.00085	24.328	0.002
																			20.6595	0.000892	24.341	0.002
																			20.6703	0.000927	24.354	0.002
																			20.6819	0.000943	24.368	0.002
																			20.6927	0.000946	24.381	0.002
																			20.7035	0.000952	24.394	0.002
																			20.7151	0.00097	24.408	0.002
																			20.7259	0.001	24.421	0.002
																			20.7367	0.001	24.434	0.002
																			20.7483	0.001	24.448	0.002
																			20.7591	0.001	24.461	0.002
																			20.7699	0.001	24.474	0.002
																			20.7815	0.001	24.488	0.002
																			20.7923	0.001	24.501	0.001
																			20.8031	0.001	24.514	0.001
																			20.8147	0.001	24.528	0.001
																			20.8255	0.001	24.541	0.001
																			20.8363	0.001	24.554	0.001
																			20.8479	0.001	24.568	0.001
																			20.8587	0.001	24.581	0.001
																			20.8703	0.001	24.595	0.001
																			20.8811	0.001	24.608	0.001
																			20.8919	0.001	24.621	0.001
																			20.9035	0.001	24.635	0.001
																			20.9143	0.001	24.648	0.001
																			20.9251	0.001	24.661	0.001
																			20.9367	0.001	24.675	0.001
																			20.9475	0.001	24.688	0.001
																			20.9583	0.001	24.701	0.001
																			20.97	0.001	24.715	0.001
																			20.9807	0.001	24.728	0.001
																			20.9915	0.001	24.741	0.001
																			21.0031	0.001	24.755	0.001
																			21.0139	0.001	24.768	0.001
																			21.0247	0.001	24.781	0.001
																			21.0363	0.001	24.795	0.001
																			21.0471	0.001	24.808	0.001
																			21.0579	0.001	24.821	0.001
																			21.0695	0.001	24.835	0.001
																			21.0803	0.001	24.848	0.001
																			21.0911	0.001	24.861	0.001
																			21.1028	0.001	24.875	0.001
																			21.1135	0.001	24.888	0.001
																			21.1243	0.001	24.901	0.001
																			21.1359	0.001	24.915	0.001
																			21.1467	0.001	24.928	0.001
																			21.1575	0.001	24.941	0.001
																			21.1691	0.001	24.955	0.001
																			21.1799	0.001	24.968	0.001
																			21.1907	0.001	24.981	0.001
																			21.2023	0.001	24.995	0.001
																			21.2131	0.001	25.008	0.001
																			21.2239	0.001	25.021	0.001
																			21.2355	0.001	25.035	0.001
																			21.2463	0.001	25.048	0.001
																			21.2571	0.001	25.061	0.001
																			21.2688	0.001	25.075	0.001
																			21.2795	0.001	25.088	0.001
																			21.2903	0.00098	25.101	0.002
																			21.3019	0.000956	25.115	0.002
																			21.3127	0.000938	25.128	0.002
																			21.3235	0.000923	25.141	0.002
																			21.3351	0.000908	25.155	0.002
																			21.3459	0.000894	25.168	0.002
																			21.3567	0.00088	25.181	0.002
																			21.3683	0.000866	25.195	0.002
																			21.3791	0.000861	25.208	0.002
																			21.3899	0.00087	25.221	0.002
																			21.4016	0.000883	25.235	0.002
																			21.4123	0.000888	25.248	0.002
																			21.4231	0.00088	25.261	0.002
																			21.4347	0.000861	25.275	0.002
																			21.4455	0.000841	25.288	0.002
																			21.4563	0.000832	25.301	0.002
																			21.4679	0.000828	25.315	0.002
																			21.4787	0.000814	25.328	0.002
																			21.4904	0.00079	25.342	0.002
																			21.5011	0.00077	25.355	0.002
																			21.5119	0.000755	25.368	0.002
																			21.5236	0.000741	25.382	0.002
																			21.5343	0.000731	25.395	0.002
																			21.5451	0.000728	25.408	0.002
																			21.5568	0.000722	25.422	0.002
																			21.5675	0.000708	25.435	0.002
																			21.5783	0.000694	25.448	0.002
																			21.59	0.000692	25.462	0.002
																			21.6007	0.000699	25.475	0.002
																			21.6115	0.000708	25.488	0.002
																			21.6232	0.000714	25.502	0.002
																			21.6339	0.000715	25.515	0.002
																			21.6447	0.000707	25.528	0.002
																			21.6564	0.00069	25.542	0.002
																			21.6671	0.000668	25.555	0.002
																			21.6779	0.000651	25.568	0.002
																			21.6896	0.00065	25.582	0.002
																			21.7004	0.00066	25.595	0.002
																			21.7111	0.000668	25.608	0.002
																			21.7228	0.000665	25.622	0.002
																			21.7335	0.000654	25.635	0.002
																			21.7443	0.000642	25.648	0.002
																			21.756	0.00063	25.662	0.002
																			21.7668	0.00062	25.675	0.002
																			21.7775	0.000616	25.688	0.002
																			21.7892	0.000611	25.702	0.002
																			21.7999	0.000603	25.715	0.002
																			21.8107	0.000594	25.728	0.002
																			21.8224	0.000596	25.742	0.002
																			21.8331	0.000614	25.755	0.002
																			21.8439	0.000635	25.768	0.002
																			21.8556	0.00064	25.782	0.002
																			21.8663	0.000634	25.795	0.002
																			21.8771	0.000629	25.808	0.002
																			21.8888	0.000623	25.822	0.002
																			21.8996	0.000614	25.835	0.002
																			21.9103	0.00061	25.848	0.001
																			21.922	0.00061	25.862	0.001
																			21.9327	0.000612	25.875	0.001
																			21.9435	0.000614	25.888	0.001
																			21.9552	0.000612	25.902	0.001
																			21.9659	0.000607	25.915	0.001
																			21.9767	0.000609	25.928	0.001
																			21.9884	0.000619	25.942	0.001
																			21.9991	0.000626	25.955	0.001
																			22.0099	0.000625	25.968	0.001
																			22.0216	0.000622	25.982	0.001
																			22.0324	0.000621	25.995	0.001
																			22.0431	0.000621	26.008	0.001
																			22.0548	0.000621	26.022	0.001
																			22.0655	0.000624	26.035	0.001
																			22.0763	0.000628	26.048	0.001
																			22.088	0.000632	26.062	0.001
[truncated: 278 more rows]

## Sheet: Figure 2
Figure 2
Panel A					Panel B											Panel C					Panel F
	Absorbance			MALS	BSA + a-Lactalbumin			Tris pH 7.5		Tris pH 7.5 + 2 M urea		Tris pH 7.5 + 0.05% DOH		MES pH 6.0			Tris pH 7.5	Tris pH 7.5 + 2 M urea	Tris pH 7.5 + 0.05% DOH	MES pH 6.0		BBP (βCar)			Fitted curves for
Elution volume, ml	Absorbance at 280 nm	Absorbance at 450 nm	Elution volume, ml	MW, Da	Elution volume, ml	Absorbance at 280 nm	Norm. Abs	Elution volume, ml	Absorbance at 450 nm	Elution volume, ml	Absorbance at 450 nm	Elution volume, ml	Absorbance at 450 nm	Elution volume, ml	Absorbance at 450 nm	Wavelength, nm	Absorbance				T, C	Absorbance at 280 nm	Absorbance at 450 nm	T, C	Absorbance at 280 nm	Absorbance at 450 nm
0.0024	-0.212	-0.015	13.9272	46799.7	0.0018	-0.322	600.322	0.0027	-0.023	0.0522	0.024	0.00135	-0.03	0.00225	-0.011	240	21.602	21.063	15.463	15.655	10	3.8	19.3	10	19.684	3.855
0.008	-0.213	-0.014	13.9336	47683.2	0.00495	-0.317	600.317	0.00585	-0.022	0.05535	0.026	0.0045	-0.03	0.0054	-0.011	241	18.402	17.749	13.396	13.744	20	3.8	19.2	10.09	19.684	3.855
0.0128	-0.214	-0.015	13.94	47870.4	0.0081	-0.312	600.312	0.00855	-0.021	0.0585	0.03	0.00765	-0.03	0.00855	-0.011	242	15.961	15.249	11.82	12.255	30	3.8	19.5	10.18	19.684	3.855
0.0184	-0.215	-0.016	13.9464	48015.1	0.0108	-0.31	600.31	0.0117	-0.019	0.0612	0.033	0.01035	-0.032	0.01125	-0.011	243	13.919	13.204	10.544	11.064	40	4	20	10.27	19.684	3.855
0.024	-0.216	-0.017	13.9528	48121.3	0.01395	-0.308	600.308	0.01485	-0.018	0.06435	0.033	0.0135	-0.032	0.0144	-0.009	244	12.345	11.632	9.57	10.151	50	4	20.5	10.36	19.684	3.855
0.0288	-0.217	-0.017	13.96	48215.2	0.01665	-0.308	600.308	0.01755	-0.017	0.0675	0.032	0.01665	-0.03	0.01755	-0.006	245	11.173	10.534	8.892	9.529	60	3.5	18	10.45	19.684	3.855
0.0344	-0.218	-0.018	13.9664	48377	0.0198	-0.315	600.315	0.0207	-0.018	0.0702	0.032	0.01935	-0.03	0.02025	-0.004	246	10.296	9.748	8.395	8.987	70	2	6.8	10.541	19.684	3.855
0.04	-0.218	-0.02	13.9728	48481.4	0.02295	-0.327	600.327	0.0234	-0.02	0.07335	0.032	0.0225	-0.031	0.0234	-0.003	247	9.726	9.183	8.092	8.662	80	0	0	10.631	19.684	3.855
0.0448	-0.216	-0.022	13.9792	48591.4	0.0261	-0.336	600.336	0.02655	-0.02	0.0765	0.03	0.02565	-0.034	0.02655	-0.003	248	9.291	8.855	7.914	8.461	90	0	0	10.721	19.684	3.855
0.0504	-0.214	-0.024	13.9856	48688.8	0.0288	-0.339	600.339	0.0297	-0.02	0.0792	0.029	0.02835	-0.036	0.02925	-0.002	249	9.026	8.67	7.854	8.358	100	0	0	10.811	19.684	3.855
0.056	-0.212	-0.027	13.9928	48733.3	0.03195	-0.341	600.341	0.0324	-0.02	0.08235	0.028	0.0315	-0.037	0.0324	-0.002	250	8.943	8.666	7.899	8.341				10.901	19.684	3.855
0.0608	-0.213	-0.03	13.9992	48794.4	0.03465	-0.343	600.343	0.03555	-0.02	0.0855	0.03	0.03465	-0.039	0.03555	-0.002	251	9.033	8.8	8.051	8.461				10.991	19.684	3.855
0.0664	-0.214	-0.032	14.0056	48874.9	0.0378	-0.343	600.343	0.0387	-0.02	0.0882	0.032	0.03735	-0.04	0.03825	-0.003	252	9.201	9.074	8.278	8.63				11.081	19.684	3.855
0.072	-0.216	-0.033	14.012	48947.2	0.04095	-0.341	600.341	0.0414	-0.021	0.09135	0.032	0.0405	-0.039	0.0414	-0.002	253	9.469	9.395	8.58	8.876				11.171	19.684	3.855
0.0768	-0.218	-0.032	14.0184	48986	0.0441	-0.339	600.339	0.04455	-0.023	0.0945	0.031	0.04365	-0.037	0.04455	-0.002	254	9.776	9.768	8.902	9.158				11.261	19.684	3.855
0.0824	-0.22	-0.031	14.0256	49016	0.0468	-0.341	600.341	0.0477	-0.024	0.0972	0.029	0.04635	-0.036	0.04725	0	255	10.099	10.187	9.247	9.398				11.351	19.684	3.855
0.088	-0.221	-0.03	14.032	49045.2	0.04995	-0.343	600.343	0.05085	-0.024	0.10035	0.027	0.0495	-0.035	0.0504	0.002	256	10.56	10.702	9.669	9.768				11.441	19.684	3.855
0.0928	-0.221	-0.03	14.0384	49077.2	0.05265	-0.343	600.343	0.05355	-0.023	0.1035	0.025	0.05265	-0.035	0.05355	0.004	257	11.13	11.302	10.158	10.208				11.532	19.684	3.855
0.0984	-0.219	-0.029	14.0448	49236.5	0.0558	-0.339	600.339	0.0567	-0.021	0.1062	0.024	0.05535	-0.036	0.05625	0.005	258	11.717	11.936	10.668	10.634				11.622	19.684	3.855
0.104	-0.218	-0.028	14.0512	49347.3	0.05895	-0.331	600.331	0.05985	-0.018	0.10935	0.021	0.0585	-0.038	0.0594	0.005	259	12.334	12.586	11.214	11.119				11.712	19.684	3.855
0.1088	-0.218	-0.028	14.0584	49397.5	0.0621	-0.327	600.327	0.06255	-0.017	0.1125	0.021	0.06165	-0.041	0.06255	0.006	260	12.868	13.158	11.699	11.537				11.802	19.684	3.855
0.1144	-0.218	-0.028	14.0648	49409	0.0648	-0.322	600.322	0.0657	-0.018	0.1152	0.024	0.06435	-0.043	0.06525	0.006	261	13.38	13.709	12.184	11.955				11.892	19.684	3.855
0.12	-0.218	-0.028	14.0712	49420.8	0.06795	-0.319	600.319	0.06885	-0.021	0.11835	0.028	0.0675	-0.042	0.0684	0.007	262	13.922	14.269	12.675	12.412				11.982	19.684	3.855
0.1248	-0.219	-0.028	14.0776	49442.3	0.0711	-0.317	600.317	0.07155	-0.025	0.1215	0.033	0.07065	-0.042	0.07155	0.008	263	14.495	14.875	13.171	12.835				12.072	19.684	3.855
0.1304	-0.22	-0.028	14.084	49454.5	0.0738	-0.322	600.322	0.0747	-0.028	0.1242	0.037	0.07335	-0.043	0.07425	0.007	264	15.118	15.516	13.704	13.345				12.162	19.684	3.855
0.136	-0.22	-0.027	14.0904	49496.4	0.07695	-0.331	600.331	0.0774	-0.031	0.12735	0.042	0.0765	-0.043	0.0774	0.006	265	15.75	16.174	14.238	13.813				12.252	19.684	3.855
0.1408	-0.221	-0.025	14.0976	49549.6	0.07965	-0.341	600.341	0.08055	-0.031	0.1305	0.046	0.07965	-0.043	0.08055	0.005	266	16.303	16.73	14.721	14.231				12.342	19.684	3.855
0.1464	-0.221	-0.023	14.104	49555.6	0.0828	-0.348	600.348	0.0837	-0.029	0.1332	0.047	0.08235	-0.042	0.08325	0.002	267	16.831	17.264	15.177	14.62				12.432	19.684	3.855
0.152	-0.221	-0.021	14.1104	49565.5	0.08595	-0.355	600.355	0.08685	-0.027	0.13635	0.044	0.0855	-0.043	0.0864	-0.0007868	268	17.299	17.742	15.585	15.002				12.523	19.684	3.855
0.1568	-0.221	-0.02	14.1168	49592.6	0.0891	-0.36	600.36	0.08955	-0.025	0.1395	0.042	0.08865	-0.044	0.08955	-0.004	269	17.698	18.136	15.93	15.316				12.613	19.684	3.855
0.1624	-0.219	-0.02	14.1232	49622.7	0.0918	-0.36	600.36	0.0927	-0.022	0.1422	0.04	0.09135	-0.043	0.09225	-0.006	270	18.04	18.469	16.219	15.587				12.703	19.684	3.855
0.168	-0.218	-0.021	14.1304	49635.6	0.09495	-0.355	600.355	0.0954	-0.021	0.14535	0.04	0.0945	-0.042	0.0954	-0.006	271	18.322	18.752	16.454	15.769				12.793	19.684	3.855
0.1728	-0.217	-0.022	14.1368	49655.9	0.0981	-0.35	600.35	0.09855	-0.019	0.1485	0.041	0.09765	-0.041	0.09855	-0.006	272	18.582	18.983	16.654	15.964				12.883	19.684	3.855
0.1784	-0.216	-0.024	14.1432	49683	0.1008	-0.348	600.348	0.1017	-0.019	0.1512	0.043	0.10035	-0.04	0.10125	-0.006	273	18.852	19.25	16.846	16.113				12.973	19.684	3.855
0.184	-0.216	-0.027	14.1496	49697.9	0.10395	-0.346	600.346	0.10485	-0.019	0.15435	0.045	0.1035	-0.039	0.1044	-0.007	274	19.068	19.441	16.993	16.276				13.063	19.684	3.855
0.1888	-0.216	-0.029	14.156	49714.2	0.10665	-0.343	600.343	0.10755	-0.02	0.1575	0.048	0.10665	-0.039	0.10755	-0.006	275	19.217	19.583	17.079	16.338				13.153	19.684	3.855
0.1944	-0.216	-0.029	14.1632	49734.3	0.1098	-0.343	600.343	0.1107	-0.021	0.1602	0.049	0.10935	-0.039	0.11025	-0.005	276	19.24	19.572	17.063	16.334				13.243	19.684	3.855
0.2	-0.217	-0.03	14.1696	49749.9	0.11295	-0.346	600.346	0.11385	-0.023	0.16335	0.049	0.1125	-0.039	0.1134	-0.003	277	19.15	19.454	16.96	16.226				13.333	19.684	3.855
0.2048	-0.219	-0.03	14.176	49755.7	0.1161	-0.346	600.346	0.11655	-0.026	0.1665	0.048	0.11565	-0.039	0.11655	-0.002	278	18.956	19.212	16.777	16.028				13.423	19.684	3.855
0.2104	-0.219	-0.029	14.1824	49763.5	0.1188	-0.341	600.341	0.1197	-0.027	0.1692	0.046	0.11835	-0.04	0.11925	0	279	18.691	18.911	16.562	15.845				13.514	19.684	3.855
0.216	-0.218	-0.026	14.1888	49771.7	0.12195	-0.339	600.339	0.12285	-0.029	0.17235	0.045	0.1215	-0.044	0.1224	0.0007868	280	18.405	18.574	16.293	15.606				13.604	19.684	3.855
0.2208	-0.218	-0.025	14.1952	49777.9	0.1251	-0.336	600.336	0.12555	-0.029	0.1755	0.044	0.12465	-0.048	0.12555	0	281	18.069	18.172	16.006	15.349				13.694	19.684	3.855
0.2264	-0.218	-0.025	14.2024	49787.3	0.1278	-0.331	600.331	0.1287	-0.03	0.1782	0.045	0.12735	-0.049	0.12825	-0.002	282	17.715	17.761	15.676	15.01				13.784	19.684	3.855
0.232	-0.218	-0.024	14.2088	49796.8	0.13095	-0.329	600.329	0.1314	-0.029	0.18135	0.047	0.1305	-0.049	0.1314	-0.003	283	17.204	17.189	15.235	14.614				13.874	19.684	3.855
0.2368	-0.218	-0.026	14.2152	49806.2	0.13365	-0.331	600.331	0.13455	-0.028	0.1845	0.049	0.13365	-0.049	0.13455	-0.002	284	16.533	16.441	14.666	14.061				13.964	19.684	3.855
0.2424	-0.218	-0.028	14.2216	49810.2	0.1368	-0.331	600.331	0.1377	-0.028	0.1872	0.051	0.13635	-0.047	0.13725	0	285	15.684	15.498	13.958	13.371				14.054	19.684	3.855
0.248	-0.218	-0.031	14.228	49809.4	0.13995	-0.329	600.329	0.14085	-0.028	0.19035	0.052	0.1395	-0.045	0.1404	0.004	286	14.731	14.466	13.178	12.675				14.144	19.684	3.855
0.2528	-0.216	-0.033	14.2352	49809.8	0.1431	-0.329	600.329	0.14355	-0.027	0.1935	0.053	0.14265	-0.044	0.14355	0.009	287	13.675	13.302	12.302	11.842				14.234	19.684	3.855
0.2584	-0.215	-0.034	14.2416	49813.8	0.1458	-0.329	600.329	0.1467	-0.025	0.1962	0.055	0.14535	-0.044	0.14625	0.013	288	12.608	12.17	11.448	11.034				14.324	19.684	3.855
0.264	-0.213	-0.036	14.248	49821.5	0.14895	-0.329	600.329	0.14985	-0.025	0.19935	0.056	0.1485	-0.045	0.1494	0.014	289	11.68	11.193	10.693	10.361				14.414	19.684	3.855
0.2688	-0.211	-0.037	14.2544	49807.3	0.1521	-0.329	600.329	0.15255	-0.026	0.2025	0.056	0.15165	-0.046	0.15255	0.013	290	10.821	10.269	9.985	9.695				14.505	19.684	3.855
0.2744	-0.21	-0.037	14.2608	49791.3	0.1548	-0.327	600.327	0.1557	-0.026	0.2052	0.057	0.15435	-0.046	0.15525	0.009	291	10.059	9.417	9.338	9.056				14.595	19.684	3.855
0.28	-0.21	-0.036	14.268	49789.2	0.15795	-0.329	600.329	0.1584	-0.027	0.20835	0.058	0.1575	-0.046	0.1584	0.003	292	9.332	8.635	8.695	8.457				14.685	19.684	3.855
0.2848	-0.211	-0.035	14.2744	49799	0.16065	-0.334	600.334	0.16155	-0.029	0.2115	0.058	0.16065	-0.047	0.16155	-0.002	293	8.63	7.904	8.056	7.869				14.775	19.684	3.855
0.2904	-0.211	-0.034	14.2808	49810.8	0.1638	-0.339	600.339	0.1647	-0.031	0.2142	0.056	0.16335	-0.048	0.16425	-0.006	294	7.894	7.147	7.356	7.149				14.865	19.684	3.855
0.296	-0.212	-0.033	14.2872	49824.8	0.16695	-0.339	600.339	0.16785	-0.032	0.21735	0.054	0.1665	-0.047	0.1674	-0.008	295	7.182	6.444	6.672	6.568				14.955	19.684	3.855
0.3008	-0.214	-0.032	14.2936	49840.1	0.1701	-0.339	600.339	0.17055	-0.032	0.2205	0.054	0.16965	-0.046	0.17055	-0.009	296	6.555	5.79	6.047	5.97				15.045	19.684	3.855
0.3064	-0.216	-0.033	14.3008	49855.5	0.1728	-0.336	600.336	0.1737	-0.032	0.2232	0.056	0.17235	-0.045	0.17325	-0.01	297	6.015	5.261	5.525	5.458				15.135	19.684	3.855
0.312	-0.216	-0.034	14.3072	49841.9	0.17595	-0.329	600.329	0.17685	-0.033	0.22635	0.057	0.1755	-0.047	0.1764	-0.01	298	5.53	4.781	5.041	4.993				15.225	19.684	3.855
0.3168	-0.217	-0.035	14.3136	49820.7	0.1791	-0.322	600.322	0.17955	-0.034	0.2295	0.056	0.17865	-0.047	0.17955	-0.009	299	5.099	4.341	4.603	4.565				15.315	19.684	3.855
0.3224	-0.218	-0.036	14.32	49805.3	0.1818	-0.315	600.315	0.1827	-0.035	0.2322	0.056	0.18135	-0.047	0.18225	-0.007	300	4.685	3.948	4.2	4.192				15.405	19.684	3.855
0.328	-0.217	-0.037	14.3264	49803.8	0.18495	-0.308	600.308	0.1854	-0.035	0.23535	0.055	0.1845	-0.046	0.1854	-0.006	301	4.322	3.583	3.839	3.835				15.495	19.684	3.855
0.3328	-0.216	-0.037	14.3328	49782.1	0.18765	-0.308	600.308	0.18855	-0.035	0.2385	0.053	0.18765	-0.045	0.18855	-0.006	302	3.958	3.233	3.488	3.479				15.586	19.684	3.855
0.3384	-0.213	-0.037	14.34	49758.3	0.1908	-0.31	600.31	0.1917	-0.034	0.2412	0.052	0.19035	-0.044	0.19125	-0.006	303	3.643	2.952	3.178	3.156				15.676	19.684	3.855
0.344	-0.211	-0.035	14.3464	49776.3	0.19395	-0.319	600.319	0.19485	-0.035	0.24435	0.052	0.1935	-0.043	0.1944	-0.006	304	3.363	2.671	2.914	2.923				15.766	19.684	3.855
0.3488	-0.21	-0.033	14.3528	49776.3	0.1971	-0.331	600.331	0.19755	-0.036	0.2475	0.053	0.19665	-0.043	0.19755	-0.009	305	3.144	2.482	2.692	2.691				15.856	19.684	3.855
0.3544	-0.209	-0.031	14.3592	49786.3	0.1998	-0.341	600.341	0.2007	-0.037	0.2502	0.054	0.19935	-0.044	0.20025	-0.013	306	2.968	2.315	2.518	2.52				15.946	19.684	3.855
0.36	-0.208	-0.031	14.3656	49813.1	0.20295	-0.348	600.348	0.20385	-0.038	0.25335	0.057	0.2025	-0.046	0.2034	-0.017	307	2.829	2.179	2.378	2.405				16.036	19.684	3.855
0.3648	-0.206	-0.031	14.3728	49844	0.2061	-0.355	600.355	0.20655	-0.038	0.2565	0.06	0.20565	-0.049	0.20655	-0.02	308	2.725	2.068	2.272	2.277				16.126	19.684	3.855
0.3704	-0.205	-0.031	14.3792	49846.4	0.2088	-0.355	600.355	0.2097	-0.039	0.2592	0.061	0.20835	-0.052	0.20925	-0.021	309	2.647	2.001	2.192	2.181				16.216	19.684	3.855
0.376	-0.202	-0.032	14.3856	49838.5	0.21195	-0.355	600.355	0.2124	-0.038	0.26235	0.058	0.2115	-0.053	0.2124	-0.021	310	2.585	1.949	2.133	2.136				16.306	19.684	3.855
0.3808	-0.199	-0.031	14.392	49837.4	0.21465	-0.348	600.348	0.21555	-0.036	0.2655	0.053	0.21465	-0.05	0.21555	-0.02	311	2.54	1.9	2.091	2.079				16.396	19.684	3.855
0.3864	-0.198	-0.031	14.3984	49847.4	0.2178	-0.341	600.341	0.2187	-0.034	0.2682	0.05	0.21735	-0.045	0.21825	-0.019	312	2.515	1.894	2.06	2.04				16.486	19.684	3.855
0.392	-0.198	-0.03	14.4056	49862.7	0.22095	-0.331	600.331	0.2214	-0.033	0.27135	0.045	0.2205	-0.041	0.2214	-0.017	313	2.493	1.893	2.037	2.006				16.577	19.684	3.855
0.3968	-0.198	-0.03	14.412	49891.5	0.2241	-0.327	600.327	0.22455	-0.032	0.2745	0.041	0.22365	-0.039	0.22455	-0.016	314	2.492	1.873	2.025	2.032				16.667	19.684	3.855
0.4024	-0.199	-0.029	14.4184	49941.7	0.2268	-0.322	600.322	0.2277	-0.032	0.2772	0.037	0.22635	-0.04	0.22725	-0.013	315	2.496	1.855	2.019	2.004				16.757	19.684	3.855
0.408	-0.199	-0.029	14.4248	49962.4	0.22995	-0.322	600.322	0.2304	-0.031	0.28035	0.035	0.2295	-0.042	0.2304	-0.011	316	2.502	1.863	2.026	2.01				16.847	19.684	3.855
0.4128	-0.199	-0.029	14.4312	49919.7	0.23265	-0.327	600.327	0.23355	-0.031	0.2835	0.034	0.23265	-0.044	0.23355	-0.01	317	2.518	1.881	2.036	2				16.937	19.684	3.855
0.4184	-0.198	-0.031	14.4384	49913.9	0.2358	-0.334	600.334	0.2367	-0.03	0.2862	0.032	0.23535	-0.047	0.23625	-0.009	318	2.544	1.907	2.046	2.034				17.027	19.684	3.855
0.424	-0.197	-0.032	14.4448	49891.3	0.23895	-0.341	600.341	0.2394	-0.031	0.28935	0.03	0.2385	-0.049	0.2394	-0.009	319	2.565	1.96	2.067	2.053				17.117	19.684	3.855
0.4288	-0.195	-0.033	14.4512	49938.5	0.24165	-0.348	600.348	0.24255	-0.031	0.2925	0.029	0.24165	-0.051	0.24255	-0.008	320	2.587	1.938	2.088	2.078				17.207	19.684	3.855
0.4344	-0.193	-0.035	14.4576	49984.1	0.2448	-0.355	600.355	0.2457	-0.031	0.2952	0.029	0.24435	-0.053	0.24525	-0.008	321	2.603	1.956	2.11	2.107				17.297	19.684	3.855
0.44	-0.192	-0.037	14.464	49910.8	0.24795	-0.358	600.358	0.2484	-0.031	0.29835	0.03	0.2475	-0.056	0.2484	-0.009	322	2.645	2.036	2.143	2.165				17.387	19.684	3.855
0.4448	-0.191	-0.038	14.4704	49861.3	0.2511	-0.358	600.358	0.25155	-0.031	0.3015	0.034	0.25065	-0.059	0.25155	-0.008	323	2.701	2.052	2.174	2.192				17.477	19.684	3.855
0.4504	-0.191	-0.038	14.4776	49806.1	0.2538	-0.353	600.353	0.2547	-0.03	0.3042	0.038	0.25335	-0.063	0.25425	-0.008	324	2.731	2.106	2.205	2.222				17.568	19.684	3.855
0.456	-0.191	-0.037	14.484	49802.7	0.25695	-0.348	600.348	0.25785	-0.029	0.30735	0.043	0.2565	-0.064	0.2574	-0.008	325	2.77	2.134	2.235	2.194				17.658	19.684	3.855
0.4608	-0.192	-0.035	14.4904	49802.6	0.2601	-0.339	600.339	0.26055	-0.029	0.3105	0.046	0.25965	-0.064	0.26055	-0.008	326	2.819	2.169	2.273	2.24				17.748	19.684	3.855
0.4664	-0.194	-0.033	14.4968	49763.4	0.2628	-0.331	600.331	0.2637	-0.029	0.3132	0.048	0.26235	-0.06	0.26325	-0.008	327	2.862	2.222	2.316	2.298				17.838	19.684	3.855
0.472	-0.195	-0.032	14.5032	49683.8	0.26595	-0.327	600.327	0.26685	-0.029	0.31635	0.049	0.2655	-0.054	0.2664	-0.006	328	2.917	2.262	2.356	2.402				17.928	19.684	3.855
0.4768	-0.194	-0.032	14.5104	49650.5	0.2691	-0.327	600.327	0.26955	-0.029	0.3195	0.049	0.26865	-0.05	0.26955	-0.005	329	2.977	2.281	2.399	2.363				18.018	19.684	3.855
0.4824	-0.193	-0.032	14.5168	49660.8	0.2718	-0.331	600.331	0.2727	-0.03	0.3222	0.047	0.27135	-0.049	0.27225	-0.003	330	3.022	2.358	2.432	2.364				18.108	19.684	3.855
0.488	-0.19	-0.033	14.5232	49601.3	0.27495	-0.339	600.339	0.27585	-0.031	0.32535	0.044	0.2745	-0.051	0.2754	-0.002	331	3.085	2.398	2.472	2.405				18.198	19.684	3.855
0.4928	-0.186	-0.033	14.5296	49511.5	0.2781	-0.346	600.346	0.27855	-0.032	0.3285	0.044	0.27765	-0.054	0.27855	-0.0007868	332	3.149	2.448	2.517	2.485				18.288	19.684	3.855
0.4984	-0.183	-0.033	14.536	49443.5	0.2808	-0.35	600.35	0.2817	-0.033	0.3312	0.044	0.28035	-0.058	0.28125	0	333	3.207	2.492	2.558	2.544				18.378	19.684	3.855
0.504	-0.18	-0.034	14.5432	49433.5	0.28395	-0.353	600.353	0.2844	-0.034	0.33435	0.044	0.2835	-0.064	0.2844	-0.0007868	334	3.272	2.519	2.59	2.564				18.468	19.684	3.855
0.5088	-0.178	-0.035	14.5496	49415.9	0.28665	-0.35	600.35	0.28755	-0.035	0.3375	0.045	0.28665	-0.067	0.28755	-0.002	335	3.332	2.549	2.62	2.552				18.559	19.684	3.855
0.5144	-0.177	-0.035	14.556	49402.5	0.2898	-0.35	600.35	0.2907	-0.036	0.3402	0.044	0.28935	-0.068	0.29025	-0.004	336	3.408	2.592	2.663	2.618				18.649	19.684	3.855
0.52	-0.178	-0.037	14.5624	49355.5	0.29295	-0.35	600.35	0.2934	-0.035	0.34335	0.044	0.2925	-0.067	0.2934	-0.006	337	3.453	2.664	2.698	2.707				18.739	19.684	3.855
0.5248	-0.178	-0.04	14.5688	49221.8	0.29565	-0.35	600.35	0.29655	-0.034	0.3465	0.043	0.29565	-0.067	0.29655	-0.006	338	3.539	2.721	2.738	2.768				18.829	19.684	3.855
0.5304	-0.18	-0.042	14.576	49131.9	0.2988	-0.353	600.353	0.2997	-0.033	0.3492	0.041	0.29835	-0.068	0.29925	-0.007	339	3.599	2.766	2.78	2.791				18.919	19.684	3.855
0.536	-0.182	-0.043	14.5824	49070.9	0.30195	-0.358	600.358	0.3024	-0.032	0.35235	0.039	0.3015	-0.068	0.3024	-0.006	340	3.661	2.783	2.818	2.794				19.009	19.684	3.855
0.5408	-0.183	-0.041	14.5888	49051.8	0.30465	-0.362	600.362	0.30555	-0.032	0.3555	0.039	0.30465	-0.067	0.30555	-0.005	341	3.719	2.828	2.854	2.868				19.099	19.684	3.855
0.5464	-0.183	-0.04	14.5952	49061.1	0.3078	-0.365	600.365	0.3087	-0.032	0.3582	0.04	0.30735	-0.066	0.30825	-0.002	342	3.772	2.883	2.897	2.929				19.189	19.684	3.855
0.552	-0.182	-0.038	14.6016	48961.2	0.31095	-0.365	600.365	0.31185	-0.032	0.36135	0.042	0.3105	-0.066	0.3114	0	343	3.829	2.943	2.947	2.97				19.279	19.684	3.855
0.5568	-0.181	-0.038	14.608	48893.4	0.3141	-0.365	600.365	0.31455	-0.032	0.3645	0.044	0.31365	-0.066	0.31455	0.002	344	3.878	2.966	2.989	3.028				19.369	19.684	3.855
0.5624	-0.179	-0.038	14.6152	48791.1	0.3168	-0.37	600.37	0.3177	-0.033	0.3672	0.047	0.31635	-0.066	0.31725	0.004	345	3.929	3.035	3.037	3.048				19.459	19.684	3.855
0.568	-0.178	-0.04	14.6216	48714.9	0.31995	-0.372	600.372	0.32085	-0.034	0.37035	0.048	0.3195	-0.065	0.3204	0.003	346	3.974	3.043	3.086	3.103				19.55	19.684	3.855
0.5728	-0.177	-0.042	14.628	48681.8	0.3231	-0.374	600.374	0.32355	-0.035	0.3735	0.048	0.32265	-0.065	0.32355	0.002	347	4.005	3.094	3.132	3.167				19.64	19.684	3.855
0.5784	-0.176	-0.043	14.6344	48641.8	0.3258	-0.374	600.374	0.3267	-0.037	0.3762	0.045	0.32535	-0.064	0.32625	-0.002	348	4.073	3.144	3.189	3.189				19.73	19.684	3.855
0.584	-0.176	-0.044	14.6408	48518.2	0.32895	-0.377	600.377	0.32985	-0.037	0.37935	0.043	0.3285	-0.062	0.3294	-0.006	349	4.146	3.22	3.26	3.251				19.82	19.684	3.855
0.5888	-0.176	-0.044	14.648	48399.6	0.3321	-0.377	600.377	0.33255	-0.037	0.3825	0.041	0.33165	-0.058	0.33255	-0.009	350	4.207	3.269	3.331	3.389				19.91	19.684	3.855
0.5944	-0.175	-0.043	14.6544	48337.2	0.3348	-0.374	600.374	0.3357	-0.038	0.3852	0.041	0.33435	-0.054	0.33525	-0.009	351	4.298	3.371	3.41	3.422				20	19.684	3.855
0.6	-0.174	-0.043	14.6608	48315.7	0.33795	-0.372	600.372	0.3384	-0.039	0.38835	0.044	0.3375	-0.051	0.3384	-0.008	352	4.413	3.463	3.506	3.499				20.09	19.684	3.855
0.6048	-0.172	-0.043	14.6672	48271.3	0.34065	-0.372	600.372	0.34155	-0.039	0.3915	0.048	0.34065	-0.05	0.34155	-0.008	353	4.512	3.571	3.608	3.614				20.18	19.684	3.855
0.6104	-0.17	-0.043	14.6736	48257.1	0.3438	-0.372	600.372	0.3447	-0.04	0.3942	0.053	0.34335	-0.049	0.34425	-0.007	354	4.642	3.67	3.725	3.71				20.27	19.684	3.855
0.616	-0.167	-0.043	14.6808	48306.8	0.34695	-0.374	600.374	0.3474	-0.041	0.39735	0.058	0.3465	-0.047	0.3474	-0.006	355	4.789	3.816	3.844	3.878				20.36	19.684	3.855
0.6208	-0.165	-0.044	14.6872	48438.3	0.34965	-0.379	600.379	0.35055	-0.043	0.4005	0.059	0.34965	-0.046	0.35055	-0.005	356	4.918	3.936	3.978	4.013				20.45	19.684	3.855
0.6264	-0.163	-0.044	14.6936	48486.3	0.3528	-0.389	600.389	0.3537	-0.045	0.4032	0.057	0.35235	-0.046	0.35325	-0.006	357	5.103	4.072	4.133	4.124				20.541	19.684	3.855
0.632	-0.161	-0.043	14.7	48468.9	0.35595	-0.396	600.396	0.3564	-0.046	0.40635	0.056	0.3555	-0.047	0.3564	-0.007	358	5.289	4.29	4.29	4.314				20.631	19.684	3.855
0.6368	-0.16	-0.042	14.7064	48454.7	0.35865	-0.398	600.398	0.35955	-0.047	0.4095	0.054	0.35865	-0.048	0.35955	-0.006	359	5.462	4.441	4.438	4.458				20.721	19.684	3.855
0.6424	-0.159	-0.041	14.7128	48401.1	0.3618	-0.401	600.401	0.3627	-0.047	0.4122	0.054	0.36135	-0.048	0.36225	-0.002	360	5.622	4.607	4.604	4.58				20.811	19.684	3.855
0.648	-0.159	-0.041	14.72	48282.7	0.36495	-0.403	600.403	0.36585	-0.048	0.41535	0.056	0.3645	-0.049	0.3654	0.002	361	5.797	4.803	4.772	4.769				20.901	19.684	3.855
0.6528	-0.159	-0.039	14.7264	48171.7	0.3681	-0.401	600.401	0.36855	-0.046	0.4185	0.062	0.36765	-0.051	0.36855	0.004	362	6.01	4.956	4.959	4.943				20.991	19.684	3.855
0.6584	-0.158	-0.038	14.7328	47692.1	0.3708	-0.398	600.398	0.3717	-0.044	0.4212	0.066	0.37035	-0.05	0.37125	0.005	363	6.219	5.169	5.152	5.149				21.081	19.684	3.855
0.664	-0.156	-0.037	--		0.37395	-0.396	600.396	0.37485	-0.042	0.42435	0.069	0.3735	-0.046	0.3744	0.004	364	6.45	5.421	5.371	5.378				21.171	19.684	3.855
0.6688	-0.154	-0.039	--		0.3771	-0.393	600.393	0.37755	-0.04	0.4275	0.07	0.37665	-0.042	0.37755	0.002	365	6.724	5.626	5.614	5.585				21.261	19.684	3.855
0.6744	-0.154	-0.041	--		0.3798	-0.396	600.396	0.3807	-0.038	0.4302	0.07	0.37935	-0.041	0.38025	0	366	7.006	5.883	5.884	5.857				21.351	19.684	3.855
0.68	-0.153	-0.042			0.38295	-0.396	600.396	0.38385	-0.036	0.43335	0.069	0.3825	-0.042	0.3834	-0.002	367	7.309	6.176	6.164	6.185				21.441	19.684	3.855
0.6848	-0.152	-0.043			0.3861	-0.393	600.393	0.38655	-0.036	0.4365	0.069	0.38565	-0.045	0.38655	-0.003	368	7.629	6.531	6.494	6.498				21.532	19.684	3.855
0.6904	-0.152	-0.043			0.3888	-0.389	600.389	0.3897	-0.038	0.4392	0.069	0.38835	-0.048	0.38925	-0.003	369	8.018	6.905	6.84	6.81				21.622	19.684	3.855
0.696	-0.151	-0.043			0.39195	-0.381	600.381	0.39285	-0.041	0.44235	0.069	0.3915	-0.054	0.3924	-0.002	370	8.407	7.272	7.214	7.204				21.712	19.684	3.855
0.7008	-0.151	-0.042			0.39465	-0.374	600.374	0.39555	-0.042	0.4455	0.071	0.39465	-0.06	0.39555	0.0007868	371	8.797	7.714	7.617	7.534				21.802	19.684	3.855
0.7064	-0.149	-0.042			0.3978	-0.367	600.367	0.3987	-0.043	0.4482	0.072	0.39735	-0.064	0.39825	0.002	372	9.231	8.149	8.053	7.985				21.892	19.684	3.855
0.712	-0.148	-0.042			0.40095	-0.362	600.362	0.4014	-0.044	0.45135	0.071	0.4005	-0.065	0.4014	0.0007868	373	9.703	8.583	8.515	8.443				21.982	19.684	3.855
0.7168	-0.149	-0.043			0.40365	-0.36	600.36	0.40455	-0.044	0.4545	0.067	0.40365	-0.066	0.40455	0	374	10.185	9.086	8.975	8.997				22.072	19.684	3.855
0.7224	-0.149	-0.044			0.4068	-0.362	600.362	0.4077	-0.042	0.4572	0.063	0.40635	-0.066	0.40725	0.002	375	10.617	9.555	9.453	9.339				22.162	19.684	3.855
0.728	-0.15	-0.044			0.40995	-0.365	600.365	0.4104	-0.041	0.46035	0.06	0.4095	-0.065	0.4104	0.005	376	11.095	10.043	9.938	9.864				22.252	19.684	3.855
0.7328	-0.152	-0.042			0.41265	-0.367	600.367	0.41355	-0.04	0.4635	0.057	0.41265	-0.064	0.41355	0.007	377	11.609	10.546	10.418	10.381				22.342	19.684	3.855
0.7384	-0.153	-0.041			0.4158	-0.37	600.37	0.4167	-0.04	0.4662	0.055	0.41535	-0.062	0.41625	0.009	378	12.049	11.024	10.89	10.808				22.432	19.684	3.855
0.744	-0.153	-0.04			0.41895	-0.372	600.372	0.41985	-0.04	0.46935	0.056	0.4185	-0.059	0.4194	0.009	379	12.505	11.447	11.354	11.254				22.523	19.684	3.855
0.7488	-0.152	-0.039			0.4221	-0.374	600.374	0.42255	-0.04	0.4725	0.058	0.42165	-0.057	0.42255	0.009	380	12.963	11.918	11.822	11.669				22.613	19.684	3.855
0.7544	-0.151	-0.039			0.4248	-0.377	600.377	0.4257	-0.04	0.4752	0.061	0.42435	-0.056	0.42525	0.009	381	13.399	12.388	12.29	12.139				22.703	19.684	3.855
0.76	-0.15	-0.04			0.42795	-0.379	600.379	0.42885	-0.041	0.47835	0.061	0.4275	-0.056	0.4284	0.01	382	13.847	12.839	12.752	12.669				22.793	19.684	3.855
0.7648	-0.149	-0.041			0.4311	-0.384	600.384	0.43155	-0.042	0.4815	0.06	0.43065	-0.059	0.43155	0.009	383	14.292	13.318	13.222	13.167				22.883	19.684	3.855
0.7704	-0.147	-0.043			0.4338	-0.386	600.386	0.4347	-0.042	0.4842	0.059	0.43335	-0.063	0.43425	0.009	384	14.783	13.811	13.745	13.647				22.973	19.684	3.855
0.776	-0.145	-0.044			0.43695	-0.389	600.389	0.43785	-0.042	0.48735	0.058	0.4365	-0.065	0.4374	0.009	385	15.295	14.333	14.277	14.156				23.063	19.684	3.855
0.7808	-0.144	-0.045			0.4401	-0.384	600.384	0.44055	-0.041	0.4905	0.058	0.43965	-0.066	0.44055	0.01	386	15.82	14.924	14.841	14.683				23.153	19.684	3.855
0.7864	-0.144	-0.045			0.4428	-0.379	600.379	0.4437	-0.04	0.4932	0.059	0.44235	-0.066	0.44325	0.01	387	16.409	15.473	15.45	15.168				23.243	19.684	3.855
0.792	-0.142	-0.044			0.44595	-0.372	600.372	0.44685	-0.038	0.49635	0.063	0.4455	-0.067	0.4464	0.008	388	17.044	16.114	16.103	15.916				23.333	19.684	3.855
0.7968	-0.141	-0.043			0.4491	-0.365	600.365	0.44955	-0.037	0.4995	0.068	0.44865	-0.065	0.44955	0.006	389	17.733	16.871	16.823	16.608				23.423	19.684	3.855
0.8024	-0.141	-0.042			0.4518	-0.36	600.36	0.4527	-0.038	0.5022	0.073	0.45135	-0.063	0.45225	0.004	390	18.505	17.652	17.64	17.434				23.514	19.684	3.855
0.808	-0.141	-0.042			0.45495	-0.36	600.36	0.45585	-0.04	0.50535	0.075	0.4545	-0.061	0.4554	0.003	391	19.358	18.524	18.501	18.189				23.604	19.684	3.855
0.8128	-0.141	-0.041			0.4581	-0.362	600.362	0.45855	-0.041	0.5085	0.079	0.45765	-0.059	0.45855	0.003	392	20.238	19.411	19.394	19.094				23.694	19.684	3.855
0.8184	-0.142	-0.043			0.4608	-0.365	600.365	0.4617	-0.042	0.5112	0.081	0.46035	-0.056	0.46125	0.005	393	21.145	20.367	20.331	19.965				23.784	19.684	3.855
0.824	-0.144	-0.046			0.46395	-0.367	600.367	0.46485	-0.043	0.51435	0.081	0.4635	-0.055	0.4644	0.004	394	22.121	21.334	21.285	20.923				23.874	19.684	3.855
0.8288	-0.144	-0.048			0.4671	-0.37	600.37	0.46755	-0.044	0.5175	0.078	0.46665	-0.056	0.46755	0.003	395	23.121	22.365	22.302	21.907				23.964	19.684	3.855
0.8344	-0.145	-0.049			0.4698	-0.372	600.372	0.4707	-0.043	0.5202	0.075	0.46935	-0.057	0.47025	0.002	396	24.141	23.381	23.343	22.972				24.054	19.684	3.855
0.84	-0.145	-0.05			0.47295	-0.372	600.372	0.47385	-0.041	0.52335	0.073	0.4725	-0.058	0.4734	0.002	397	25.113	24.421	24.339	23.879				24.144	19.684	3.855
0.8448	-0.144	-0.05			0.4761	-0.37	600.37	0.47655	-0.04	0.5265	0.072	0.47565	-0.06	0.47655	0	398	26.052	25.367	25.275	24.832				24.234	19.684	3.855
0.8504	-0.141	-0.049			0.4788	-0.37	600.37	0.4797	-0.04	0.5292	0.069	0.47835	-0.062	0.47925	-0.002	399	26.965	26.296	26.178	25.78				24.324	19.684	3.855
0.856	-0.139	-0.048			0.48195	-0.365	600.365	0.48285	-0.04	0.53235	0.067	0.4815	-0.06	0.4824	-0.002	400	27.781	27.096	27.001	26.57				24.414	19.684	3.855
0.8608	-0.137	-0.047			0.48465	-0.362	600.362	0.48555	-0.041	0.5355	0.067	0.48465	-0.058	0.48555	0.002	401	28.546	27.859	27.776	27.336				24.505	19.684	3.855
0.8664	-0.136	-0.046			0.4878	-0.362	600.362	0.4887	-0.041	0.5382	0.068	0.48735	-0.056	0.48825	0.006	402	29.246	28.591	28.498	28.028				24.595	19.684	3.855
0.872	-0.136	-0.045			0.49095	-0.365	600.365	0.49185	-0.042	0.54135	0.07	0.4905	-0.055	0.4914	0.009	403	29.91	29.252	29.17	28.79				24.685	19.684	3.855
0.8768	-0.137	-0.046			0.49365	-0.37	600.37	0.49455	-0.043	0.5445	0.07	0.49365	-0.054	0.49455	0.012	404	30.493	29.854	29.789	29.398				24.775	19.684	3.855
0.8824	-0.137	-0.046			0.4968	-0.374	600.374	0.4977	-0.043	0.5472	0.073	0.49635	-0.053	0.49725	0.012	405	31.047	30.415	30.355	29.986				24.865	19.684	3.855
0.888	-0.136	-0.045			0.49995	-0.381	600.381	0.50085	-0.043	0.55035	0.078	0.4995	-0.052	0.5004	0.009	406	31.581	30.963	30.936	30.601				24.955	19.684	3.855
0.8928	-0.135	-0.045			0.50265	-0.386	600.386	0.50355	-0.043	0.5535	0.082	0.50265	-0.051	0.50355	0.008	407	32.163	31.526	31.545	31.172				25.045	19.684	3.855
0.8984	-0.134	-0.046			0.5058	-0.389	600.389	0.5067	-0.043	0.5562	0.085	0.50535	-0.048	0.50625	0.008	408	32.834	32.197	32.246	31.87				25.135	19.684	3.855
0.904	-0.132	-0.046			0.50895	-0.389	600.389	0.50985	-0.044	0.55935	0.087	0.5085	-0.044	0.5094	0.008	409	33.511	32.878	32.981	32.631				25.225	19.684	3.855
0.9088	-0.13	-0.046			0.5121	-0.386	600.386	0.51255	-0.045	0.5625	0.087	0.51165	-0.042	0.51255	0.008	410	34.35	33.761	33.836	33.49				25.315	19.684	3.855
0.9144	-0.129	-0.047			0.5148	-0.384	600.384	0.5157	-0.046	0.5652	0.085	0.51435	-0.043	0.51525	0.009	411	35.298	34.708	34.821	34.427				25.405	19.684	3.855
0.92	-0.129	-0.049			0.51795	-0.384	600.384	0.51885	-0.047	0.56835	0.082	0.5175	-0.043	0.5184	0.008	412	36.402	35.788	35.943	35.481				25.495	19.684	3.855
0.9248	-0.129	-0.05			0.5211	-0.381	600.381	0.52155	-0.046	0.5715	0.078	0.52065	-0.044	0.52155	0.006	413	37.633	37.038	37.19	36.7				25.586	19.684	3.855
0.9304	-0.131	-0.052			0.5238	-0.377	600.377	0.5247	-0.046	0.5742	0.074	0.52335	-0.045	0.52425	0.002	414	38.995	38.397	38.562	38.048				25.676	19.684	3.855
0.936	-0.134	-0.053			0.52695	-0.372	600.372	0.52785	-0.044	0.57735	0.071	0.5265	-0.046	0.5274	-0.002	415	40.551	39.986	40.138	39.507				25.766	19.684	3.855
0.9408	-0.136	-0.054			0.5301	-0.37	600.37	0.53055	-0.044	0.5805	0.068	0.52965	-0.046	0.53055	-0.004	416	42.191	41.66	41.756	41.068				25.856	19.684	3.855
0.9464	-0.137	-0.053			0.5328	-0.367	600.367	0.5337	-0.045	0.5832	0.068	0.53235	-0.045	0.53325	-0.005	417	43.914	43.381	43.445	42.673				25.946	19.684	3.855
0.952	-0.138	-0.051			0.53595	-0.367	600.367	0.5364	-0.047	0.58635	0.069	0.5355	-0.045	0.5364	-0.004	418	45.669	45.186	45.195	44.325				26.036	19.684	3.855
0.9568	-0.138	-0.05			0.5391	-0.37	600.37	0.53955	-0.048	0.5895	0.071	0.53865	-0.046	0.53955	-0.003	419	47.44	47.014	46.976	46.058				26.126	19.684	3.855
0.9624	-0.138	-0.048			0.5418	-0.374	600.374	0.5427	-0.049	0.5922	0.072	0.54135	-0.048	0.54225	-0.0007868	420	49.155	48.759	48.648	47.755				26.216	19.684	3.855
0.968	-0.138	-0.047			0.54495	-0.381	600.381	0.5454	-0.048	0.59535	0.073	0.5445	-0.05	0.5454	0.002	421	50.739	50.392	50.243	49.282				26.306	19.684	3.855
0.9728	-0.138	-0.047			0.5481	-0.389	600.389	0.54855	-0.047	0.5985	0.072	0.54765	-0.051	0.54855	0.004	422	52.11	51.786	51.595	50.582				26.396	19.684	3.855
0.9784	-0.138	-0.048			0.5508	-0.393	600.393	0.5517	-0.045	0.6012	0.067	0.55035	-0.05	0.55125	0.007	423	53.274	53.005	52.78	51.782				26.486	19.684	3.855
0.984	-0.138	-0.048			0.55395	-0.393	600.393	0.5544	-0.042	0.60435	0.064	0.5535	-0.049	0.5544	0.009	424	54.283	54.063	53.789	52.823				26.577	19.684	3.855
0.9888	-0.137	-0.047			0.5571	-0.393	600.393	0.55755	-0.039	0.6075	0.063	0.55665	-0.049	0.55755	0.012	425	55.104	54.871	54.608	53.702				26.667	19.684	3.855
0.9944	-0.136	-0.047			0.5598	-0.398	600.398	0.5607	-0.038	0.6102	0.067	0.55935	-0.051	0.56025	0.013	426	55.713	55.541	55.246	54.46				26.757	19.684	3.855
1	-0.134	-0.047			0.56295	-0.403	600.403	0.5634	-0.037	0.61335	0.072	0.5625	-0.052	0.5634	0.012	427	56.061	55.917	55.647	54.909				26.847	19.684	3.855
1.0048	-0.132	-0.048			0.5661	-0.405	600.405	0.56655	-0.037	0.6165	0.076	0.56565	-0.055	0.56655	0.011	428	56.212	56.113	55.853	55.167				26.937	19.684	3.855
1.0104	-0.131	-0.048			0.5688	-0.403	600.403	0.5697	-0.037	0.6192	0.08	0.56835	-0.059	0.56925	0.01	429	56.164	56.081	55.885	55.269				27.027	19.684	3.855
1.016	-0.131	-0.048			0.57195	-0.405	600.405	0.57285	-0.037	0.62235	0.082	0.5715	-0.064	0.5724	0.009	430	56.019	55.971	55.797	55.293				27.117	19.684	3.855
1.0208	-0.131	-0.049			0.5751	-0.408	600.408	0.57555	-0.038	0.6255	0.08	0.57465	-0.067	0.57555	0.009	431	55.82	55.72	55.612	55.252				27.207	19.684	3.855
1.0264	-0.13	-0.05			0.5778	-0.412	600.412	0.5787	-0.038	0.6282	0.076	0.57735	-0.069	0.57825	0.008	432	55.536	55.433	55.395	55.043				27.297	19.684	3.855
1.032	-0.129	-0.05			0.58095	-0.415	600.415	0.58185	-0.038	0.63135	0.072	0.5805	-0.068	0.5814	0.008	433	55.276	55.211	55.24	54.964				27.387	19.684	3.855
1.0368	-0.129	-0.051			0.5841	-0.415	600.415	0.58455	-0.038	0.6345	0.068	0.58365	-0.065	0.58455	0.007	434	55.188	55.098	55.191	54.975				27.477	19.684	3.855
1.0424	-0.128	-0.051			0.5868	-0.42	600.42	0.5877	-0.038	0.6372	0.064	0.58635	-0.063	0.58725	0.006	435	55.24	55.112	55.285	55.063				27.568	19.684	3.855
1.048	-0.129	-0.051			0.58995	-0.422	600.422	0.59085	-0.038	0.64035	0.063	0.5895	-0.058	0.5904	0.005	436	55.525	55.371	55.618	55.414				27.658	19.684	3.855
1.0528	-0.13	-0.05			0.59265	-0.42	600.42	0.59355	-0.039	0.6435	0.064	0.59265	-0.055	0.59355	0.004	437	56.064	55.884	56.199	55.911				27.748	19.684	3.855
1.0584	-0.131	-0.05			0.5958	-0.412	600.412	0.5967	-0.04	0.6462	0.067	0.59535	-0.054	0.59625	0.003	438	56.911	56.774	57.061	56.721				27.838	19.684	3.855
1.064	-0.132	-0.05			0.59895	-0.41	600.41	0.59985	-0.041	0.64935	0.071	0.5985	-0.056	0.5994	0.002	439	58.135	57.935	58.267	57.852				27.928	19.684	3.855
1.0688	-0.134	-0.051			0.60165	-0.41	600.41	0.60255	-0.041	0.6525	0.075	0.60165	-0.06	0.60255	-0.002	440	59.691	59.504	59.828	59.295				28.018	19.684	3.855
1.0744	-0.135	-0.051			0.6048	-0.415	600.415	0.6057	-0.042	0.6552	0.079	0.60435	-0.063	0.60525	-0.002	441	61.492	61.305	61.578	60.889				28.108	19.684	3.855
1.08	-0.134	-0.053			0.60795	-0.42	600.42	0.60885	-0.042	0.65835	0.082	0.6075	-0.062	0.6084	0	442	63.433	63.233	63.467	62.632				28.198	19.684	3.855
1.0848	-0.134	-0.055			0.61065	-0.422	600.422	0.61155	-0.043	0.6615	0.081	0.61065	-0.061	0.61155	0.003	443	65.507	65.334	65.492	64.57				28.288	19.684	3.855
1.0904	-0.133	-0.056			0.6138	-0.424	600.424	0.6147	-0.044	0.6642	0.079	0.61335	-0.06	0.61425	0.008	444	67.849	67.693	67.758	66.696				28.378	19.684	3.855
1.096	-0.133	-0.056			0.61695	-0.429	600.429	0.61785	-0.044	0.66735	0.077	0.6165	-0.06	0.6174	0.012	445	70.071	69.969	69.899	68.759				28.468	19.684	3.855
1.1008	-0.133	-0.055			0.61965	-0.432	600.432	0.62055	-0.045	0.6705	0.074	0.61965	-0.06	0.62055	0.014	446	72.213	72.193	71.997	70.672				28.559	19.684	3.855
1.1064	-0.133	-0.056			0.6228	-0.434	600.434	0.6237	-0.045	0.6732	0.072	0.62235	-0.059	0.62325	0.015	447	74.368	74.364	74.078	72.741				28.649	19.684	3.855
1.112	-0.133	-0.056			0.62595	-0.434	600.434	0.62685	-0.045	0.67635	0.071	0.6255	-0.06	0.6264	0.013	448	76.157	76.203	75.817	74.461				28.739	19.684	3.855
1.1168	-0.133	-0.056			0.6291	-0.439	600.439	0.62955	-0.045	0.6795	0.07	0.62865	-0.061	0.62955	0.011	449	77.638	77.777	77.273	75.864				28.829	19.684	3.855
1.1224	-0.133	-0.055			0.6318	-0.443	600.443	0.6327	-0.045	0.6822	0.072	0.63135	-0.061	0.63225	0.007	450	78.761	78.919	78.379	77.02				28.919	19.684	3.855
1.128	-0.132	-0.054			0.63495	-0.446	600.446	0.63585	-0.046	0.68535	0.073	0.6345	-0.062	0.6354	0.004	451	79.46	79.704	79.082	77.892				29.009	19.684	3.855
1.1328	-0.131	-0.054			0.6381	-0.446	600.446	0.63855	-0.047	0.6885	0.074	0.63765	-0.063	0.63855	0.003	452	79.686	79.979	79.319	78.234				29.099	19.684	3.855
1.1384	-0.13	-0.053			0.6408	-0.448	600.448	0.6417	-0.048	0.6912	0.075	0.64035	-0.065	0.64125	0.003	453	79.437	79.758	79.116	78.143				29.189	19.684	3.855
1.144	-0.129	-0.053			0.64395	-0.448	600.448	0.64485	-0.049	0.69435	0.076	0.6435	-0.07	0.6444	0.003	454	78.674	79.046	78.426	77.637				29.279	19.684	3.855
1.1488	-0.128	-0.053			0.6471	-0.446	600.446	0.64755	-0.049	0.6975	0.078	0.64665	-0.074	0.64755	0.003	455	77.485	77.913	77.351	76.796				29.369	19.684	3.855
1.1544	-0.129	-0.053			0.6498	-0.441	600.441	0.6507	-0.048	0.7002	0.08	0.64935	-0.076	0.65025	0.005	456	75.964	76.372	75.893	75.67				29.459	19.684	3.855
1.16	-0.13	-0.054			0.65295	-0.439	600.439	0.6534	-0.047	0.70335	0.082	0.6525	-0.077	0.6534	0.006	457	73.963	74.417	74.005	73.912				29.55	19.684	3.855
1.1648	-0.13	-0.055			0.6561	-0.434	600.434	0.65655	-0.046	0.7065	0.085	0.65565	-0.078	0.65655	0.005	458	71.831	72.255	71.996	72.146				29.64	19.684	3.855
1.1704	-0.13	-0.056			0.6588	-0.434	600.434	0.6597	-0.045	0.7092	0.09	0.65835	-0.075	0.65925	0.003	459	69.556	69.964	69.843	70.176				29.73	19.684	3.855
1.176	-0.13	-0.057			0.66195	-0.436	600.436	0.6624	-0.046	0.71235	0.093	0.6615	-0.07	0.6624	0.002	460	67.231	67.602	67.625	68.221				29.82	19.684	3.855
1.1808	-0.131	-0.058			0.6651	-0.436	600.436	0.66555	-0.048	0.7155	0.094	0.66465	-0.067	0.66555	0.0007868	461	64.699	65.002	65.199	65.92				29.91	19.684	3.855
1.1864	-0.133	-0.059			0.6678	-0.439	600.439	0.6687	-0.05	0.7182	0.093	0.66735	-0.064	0.66825	-0.0007868	462	62.246	62.515	62.874	63.779				30	19.684	3.855
1.192	-0.134	-0.06			0.67095	-0.441	600.441	0.6714	-0.051	0.72135	0.091	0.6705	-0.06	0.6714	-0.002	463	59.881	60.118	60.641	61.637				30.09	19.684	3.855
1.1968	-0.137	-0.061			0.6741	-0.443	600.443	0.67455	-0.051	0.7245	0.087	0.67365	-0.056	0.67455	-0.002	464	57.741	57.96	58.615	59.693				30.18	19.684	3.855
1.2024	-0.14	-0.061			0.6768	-0.441	600.441	0.6777	-0.051	0.7272	0.082	0.67635	-0.053	0.67725	-0.002	465	56.103	56.212	57.018	58.054				30.27	19.684	3.855
1.208	-0.142	-0.06			0.67995	-0.439	600.439	0.68085	-0.051	0.73035	0.08	0.6795	-0.052	0.6804	-0.002	466	54.787	54.817	55.705	56.664				30.36	19.684	3.855
1.2128	-0.142	-0.06			0.6831	-0.441	600.441	0.68355	-0.05	0.7335	0.08	0.68265	-0.05	0.68355	0.002	467	53.902	53.884	54.835	55.805				30.45	19.684	3.855
1.2184	-0.141	-0.06			0.6858	-0.446	600.446	0.6867	-0.048	0.7362	0.08	0.68535	-0.049	0.68625	0.005	468	53.399	53.351	54.336	55.192				30.541	19.684	3.855
1.224	-0.139	-0.059			0.68895	-0.448	600.448	0.68985	-0.048	0.73935	0.081	0.6885	-0.049	0.6894	0.008	469	53.384	53.245	54.238	54.919				30.631	19.684	3.855
1.2288	-0.137	-0.058			0.6921	-0.446	600.446	0.69255	-0.05	0.7425	0.081	0.69165	-0.05	0.69255	0.01	470	53.803	53.596	54.587	55.087				30.721	19.684	3.855
1.2344	-0.135	-0.056			0.6948	-0.436	600.436	0.6957	-0.05	0.7452	0.079	0.69435	-0.053	0.69525	0.012	471	54.648	54.428	55.343	55.645				30.811	19.684	3.855
1.24	-0.135	-0.055			0.69795	-0.429	600.429	0.69885	-0.051	0.74835	0.076	0.6975	-0.058	0.6984	0.011	472	55.977	55.717	56.511	56.639				30.901	19.684	3.855
1.2448	-0.136	-0.054			0.7011	-0.422	600.422	0.70155	-0.051	0.7515	0.073	0.70065	-0.062	0.70155	0.009	473	57.502	57.196	57.928	57.819				30.991	19.684	3.855
1.2504	-0.137	-0.055			0.7038	-0.42	600.42	0.7047	-0.05	0.7542	0.069	0.70335	-0.065	0.70425	0.008	474	59.252	58.926	59.5	59.278				31.081	19.684	3.855
1.256	-0.138	-0.056			0.70695	-0.42	600.42	0.70785	-0.048	0.75735	0.067	0.7065	-0.066	0.7074	0.007	475	61.155	60.859	61.247	60.758				31.171	19.684	3.855
1.2608	-0.139	-0.058			0.70965	-0.427	600.427	0.71055	-0.046	0.7605	0.068	0.70965	-0.068	0.71055	0.008	476	62.998	62.674	62.93	62.264				31.261	19.684	3.855
1.2664	-0.14	-0.062			0.7128	-0.439	600.439	0.7137	-0.044	0.7632	0.07	0.71235	-0.068	0.71325	0.009	477	64.835	64.519	64.603	63.816				31.351	19.684	3.855
1.272	-0.14	-0.065			0.71595	-0.448	600.448	0.71685	-0.042	0.76635	0.073	0.7155	-0.068	0.7164	0.011	478	66.379	66.101	66.007	65.208				31.441	19.684	3.855
1.2768	-0.14	-0.067			0.71865	-0.46	600.46	0.71955	-0.04	0.7695	0.078	0.71865	-0.068	0.71955	0.014	479	67.604	67.376	67.107	66.293				31.532	19.684	3.855
1.2824	-0.139	-0.068			0.7218	-0.472	600.472	0.7227	-0.039	0.7722	0.083	0.72135	-0.069	0.72225	0.016	480	68.474	68.285	67.846	67.056				31.622	19.684	3.855
1.288	-0.139	-0.067			0.72495	-0.479	600.479	0.72585	-0.038	0.77535	0.088	0.7245	-0.071	0.7254	0.017	481	68.747	68.563	68.058	67.291				31.712	19.684	3.855
1.2928	-0.138	-0.066			0.72765	-0.486	600.486	0.72855	-0.038	0.7785	0.089	0.72765	-0.072	0.72855	0.017	482	68.572	68.455	67.807	67.222				31.802	19.683	3.855
1.2984	-0.138	-0.064			0.7308	-0.494	600.494	0.7317	-0.038	0.7812	0.088	0.73035	-0.073	0.73125	0.017	483	67.174	67.135	66.433	66.166				31.892	19.683	3.855
1.304	-0.137	-0.064			0.73395	-0.498	600.498	0.73485	-0.04	0.78435	0.084	0.7335	-0.072	0.7344	0.016	484	65.526	65.562	64.877	64.824				31.982	19.683	3.855
1.3088	-0.136	-0.064			0.7371	-0.496	600.496	0.73755	-0.041	0.7875	0.081	0.73665	-0.07	0.73755	0.015	485	63.842	63.921	63.253	63.422				32.072	19.683	3.855
1.3144	-0.137	-0.065			0.7398	-0.494	600.494	0.7407	-0.042	0.7902	0.077	0.73935	-0.071	0.74025	0.012	486	62.25	62.231	61.555	62.065				32.162	19.683	3.855
1.32	-0.139	-0.065			0.74295	-0.489	600.489	0.74385	-0.041	0.79335	0.073	0.7425	-0.072	0.7434	0.009	487	59.967	59.897	59.256	59.963				32.252	19.683	3.855
1.3248	-0.141	-0.065			0.7461	-0.486	600.486	0.74655	-0.04	0.7965	0.07	0.74565	-0.072	0.74655	0.009	488	56.64	56.627	56.063	57.063				32.342	19.683	3.855
1.3304	-0.141	-0.064			0.7488	-0.486	600.486	0.7497	-0.039	0.7992	0.069	0.74835	-0.072	0.74925	0.009	489	52.805	52.758	52.349	53.725				32.432	19.683	3.855
1.336	-0.141	-0.063			0.75195	-0.486	600.486	0.75285	-0.038	0.80235	0.071	0.7515	-0.072	0.7524	0.007	490	48.96	48.854	48.651	50.341				32.523	19.683	3.855
1.3408	-0.142	-0.061			0.7551	-0.486	600.486	0.75555	-0.036	0.8055	0.073	0.75465	-0.071	0.75555	0.006	491	44.643	44.485	44.477	46.405				32.613	19.683	3.855
1.3464	-0.142	-0.06			0.7578	-0.486	600.486	0.7587	-0.036	0.8082	0.075	0.75735	-0.067	0.75825	0.005	492	40.411	40.209	40.431	42.571				32.703	19.683	3.855
1.352	-0.142	-0.06			0.76095	-0.486	600.486	0.7614	-0.037	0.81135	0.076	0.7605	-0.064	0.7614	0.004	493	36.545	36.272	36.701	39.009				32.793	19.683	3.855
1.3568	-0.141	-0.062			0.7641	-0.486	600.486	0.76455	-0.04	0.8145	0.077	0.76365	-0.06	0.76455	0.002	494	32.674	32.369	32.941	35.363				32.883	19.683	3.855
1.3624	-0.142	-0.064			0.7668	-0.489	600.489	0.7677	-0.043	0.8172	0.077	0.76635	-0.059	0.76725	0.002	495	29.223	28.831	29.602	32.023				32.973	19.683	3.855
1.368	-0.142	-0.066			0.76995	-0.491	600.491	0.7704	-0.046	0.82035	0.076	0.7695	-0.059	0.7704	0.003	496	25.85	25.385	26.311	28.769				33.063	19.683	3.855
1.3728	-0.142	-0.068			0.7731	-0.494	600.494	0.77355	-0.049	0.8235	0.074	0.77265	-0.06	0.77355	0.006	497	22.886	22.294	23.384	25.987				33.153	19.683	3.855
1.3784	-0.142	-0.068			0.7758	-0.498	600.498	0.7767	-0.05	0.8262	0.073	0.77535	-0.062	0.77625	0.007	498	20.046	19.394	20.571	22.975				33.243	19.683	3.855
1.384	-0.142	-0.067			0.77895	-0.498	600.498	0.7794	-0.05	0.82935	0.073	0.7785	-0.065	0.7794	0.007	499	17.615	16.885	18.123	20.472				33.333	19.683	3.855
1.3888	-0.143	-0.066			0.7821	-0.494	600.494	0.78255	-0.049	0.8325	0.073	0.78165	-0.067	0.78255	0.005	500	15.409	14.574	15.847	18.135				33.423	19.683	3.855
1.3944	-0.145	-0.065			0.7848	-0.484	600.484	0.7857	-0.048	0.8352	0.073	0.78435	-0.07	0.78525	0.003	501	13.586	12.664	13.908	16.104				33.514	19.683	3.855
1.4	-0.148	-0.064			0.78795	-0.477	600.477	0.7884	-0.047	0.83835	0.074	0.7875	-0.073	0.7884	0.002	502	11.952	10.914	12.134	14.227				33.604	19.683	3.855
1.4048	-0.15	-0.063			0.7911	-0.474	600.474	0.79155	-0.045	0.8415	0.073	0.79065	-0.077	0.79155	0.002	503	10.649	9.491	10.651	12.692				33.694	19.683	3.855
1.4104	-0.152	-0.063			0.7938	-0.474	600.474	0.7947	-0.045	0.8442	0.073	0.79335	-0.081	0.79425	0.002	504	9.498	8.216	9.276	11.216				33.784	19.683	3.855
1.416	-0.153	-0.062			0.79695	-0.477	600.477	0.79785	-0.047	0.84735	0.072	0.7965	-0.083	0.7974	0.002	505	8.615	7.193	8.133	9.862				33.874	19.683	3.855
1.4208	-0.153	-0.062			0.8001	-0.477	600.477	0.80055	-0.048	0.8505	0.071	0.79965	-0.085	0.80055	0.004	506	7.865	6.296	7.095	8.769				33.964	19.683	3.855
1.4264	-0.153	-0.063			0.8028	-0.482	600.482	0.8037	-0.048	0.8532	0.073	0.80235	-0.087	0.80325	0.006	507	7.321	5.601	6.239	7.835				34.054	19.683	3.855
1.432	-0.153	-0.063			0.80595	-0.486	600.486	0.80685	-0.047	0.85635	0.073	0.8055	-0.087	0.8064	0.006	508	6.867	4.957	5.46	6.962				34.144	19.683	3.855
1.4368	-0.154	-0.063			0.8091	-0.484	600.484	0.80955	-0.048	0.8595	0.075	0.80865	-0.087	0.80955	0.006	509	6.573	4.485	4.824	6.267				34.234	19.683	3.855
1.4424	-0.154	-0.064			0.8118	-0.477	600.477	0.8127	-0.048	0.8622	0.079	0.81135	-0.086	0.81225	0.007	510	6.332	4.077	4.255	5.588				34.324	19.683	3.855
1.448	-0.155	-0.064			0.81495	-0.472	600.472	0.81585	-0.048	0.86535	0.082	0.8145	-0.085	0.8154	0.008	511	6.155	3.754	3.776	5.089				34.414	19.683	3.855
1.4528	-0.156	-0.064			0.81765	-0.47	600.47	0.81855	-0.047	0.8685	0.086	0.81765	-0.084	0.81855	0.008	512	6.043	3.466	3.355	4.545				34.505	19.683	3.855
1.4584	-0.156	-0.063			0.8208	-0.467	600.467	0.8217	-0.046	0.8712	0.09	0.82035	-0.081	0.82125	0.008	513	5.917	3.216	2.995	4.255				34.595	19.683	3.855
1.464	-0.156	-0.062			0.82395	-0.463	600.463	0.82485	-0.045	0.87435	0.092	0.8235	-0.079	0.8244	0.009	514	5.863	3.08	2.678	3.787				34.685	19.683	3.855
1.4688	-0.155	-0.061			0.82665	-0.455	600.455	0.82755	-0.044	0.8775	0.095	0.82665	-0.076	0.82755	0.009	515	5.749	2.86	2.398	3.475				34.775	19.683	3.855
1.4744	-0.155	-0.062			0.8298	-0.455	600.455	0.8307	-0.044	0.8802	0.096	0.82935	-0.074	0.83025	0.009	516	5.644	2.708	2.164	3.169				34.865	19.683	3.855
1.48	-0.154	-0.061			0.83295	-0.455	600.455	0.83385	-0.044	0.88335	0.095	0.8325	-0.072	0.8334	0.009	517	5.502	2.563	1.959	2.948				34.955	19.683	3.855
1.4848	-0.155	-0.061			0.83565	-0.463	600.463	0.83655	-0.044	0.8865	0.094	0.83565	-0.07	0.83655	0.009	518	5.325	2.422	1.783	2.705				35.045	19.683	3.855
1.4904	-0.156	-0.061			0.8388	-0.467	600.467	0.8397	-0.043	0.8892	0.093	0.83835	-0.069	0.83925	0.008	519	5.123	2.312	1.622	2.5				35.135	19.683	3.855
1.496	-0.158	-0.062			0.84195	-0.474	600.474	0.84285	-0.042	0.89235	0.093	0.8415	-0.067	0.8424	0.006	520	4.898	2.149	1.495	2.315				35.225	19.683	3.855
1.5008	-0.159	-0.063			0.84465	-0.482	600.482	0.84555	-0.042	0.8955	0.094	0.84465	-0.067	0.84555	0.003	521	4.601	1.986	1.366	2.156				35.315	19.683	3.855
1.5064	-0.16	-0.064			0.8478	-0.484	600.484	0.8487	-0.042	0.8982	0.094	0.84735	-0.068	0.84825	0.002	522	4.317	1.863	1.261	2.028				35.405	19.683	3.855
1.512	-0.16	-0.065			0.85095	-0.486	600.486	0.85185	-0.043	0.90135	0.096	0.8505	-0.069	0.8514	0	523	4.002	1.7	1.164	1.824				35.495	19.683	3.855
1.5168	-0.161	-0.066			0.8541	-0.482	600.482	0.85455	-0.044	0.9045	0.099	0.85365	-0.069	0.85455	0.002	524	3.66	1.57	1.076	1.753				35.586	19.683	3.855
1.5224	-0.163	-0.066			0.8568	-0.479	600.479	0.8577	-0.045	0.9072	0.1	0.85635	-0.067	0.85725	0.006	525	3.363	1.431	0.999	1.62				35.676	19.683	3.855
1.528	-0.165	-0.065			0.85995	-0.477	600.477	0.86085	-0.045	0.91035	0.098	0.8595	-0.065	0.8604	0.015	526	3.022	1.283	0.931	1.567				35.766	19.683	3.855
1.5328	-0.166	-0.065			0.8631	-0.474	600.474	0.86355	-0.044	0.9135	0.096	0.86265	-0.064	0.86355	0.02	527	2.728	1.198	0.869	1.474				35.856	19.683	3.855
1.5384	-0.168	-0.064			0.8658	-0.474	600.474	0.8667	-0.044	0.9162	0.093	0.86535	-0.06	0.86625	0.024	528	2.428	1.054	0.813	1.408				35.946	19.683	3.855
1.544	-0.169	-0.065			0.86895	-0.472	600.472	0.86985	-0.044	0.91935	0.09	0.8685	-0.058	0.8694	0.025	529	2.159	0.939	0.759	1.346				36.036	19.683	3.855
1.5488	-0.169	-0.065			0.8721	-0.472	600.472	0.87255	-0.044	0.9225	0.087	0.87165	-0.059	0.87255	0.025	530	1.925	0.877	0.718	1.235				36.126	19.683	3.855
1.5544	-0.17	-0.064			0.8748	-0.474	600.474	0.8757	-0.045	0.9252	0.083	0.87435	-0.062	0.87525	0.024	531	1.7	0.756	0.679	1.186				36.216	19.683	3.855
1.56	-0.171	-0.063			0.87795	-0.477	600.477	0.8784	-0.047	0.92835	0.082	0.8775	-0.065	0.8784	0.02	532	1.507	0.689	0.64	1.162				36.306	19.683	3.855
1.5648	-0.172	-0.063			0.8811	-0.477	600.477	0.88155	-0.049	0.9315	0.081	0.88065	-0.065	0.88155	0.017	533	1.328	0.632	0.6	1.084				36.396	19.683	3.855
1.5704	-0.173	-0.062			0.8838	-0.477	600.477	0.8847	-0.051	0.9342	0.082	0.88335	-0.068	0.88425	0.014	534	1.172	0.55	0.567	1.042				36.486	19.683	3.855
1.576	-0.175	-0.062			0.88695	-0.479	600.479	0.8874	-0.051	0.93735	0.084	0.8865	-0.07	0.8874	0.013	535	1.031	0.521	0.538	0.991				36.577	19.683	3.855
1.5808	-0.176	-0.062			0.8901	-0.486	600.486	0.89055	-0.051	0.9405	0.087	0.88965	-0.072	0.89055	0.011	536	0.92	0.441	0.507	0.932				36.667	19.683	3.855
1.5864	-0.177	-0.063			0.8928	-0.491	600.491	0.8937	-0.051	0.9432	0.09	0.89235	-0.074	0.89325	0.009	537	0.811	0.407	0.475	0.883				36.757	19.683	3.855
1.592	-0.177	-0.065			0.89595	-0.496	600.496	0.8964	-0.051	0.94635	0.092	0.8955	-0.077	0.8964	0.009	538	0.722	0.362	0.444	0.824				36.847	19.683	3.855
1.5968	-0.177	-0.066			0.8991	-0.501	600.501	0.89955	-0.05	0.9495	0.094	0.89865	-0.08	0.89955	0.01	539	0.639	0.312	0.423	0.785				36.937	19.683	3.855
1.6024	-0.179	-0.067			0.9018	-0.503	600.503	0.9027	-0.049	0.9522	0.097	0.90135	-0.082	0.90225	0.011	540	0.568	0.298	0.392	0.657				37.027	19.683	3.855
1.608	-0.18	-0.069			0.90495	-0.498	600.498	0.90585	-0.047	0.95535	0.101	0.9045	-0.082	0.9054	0.013	541	0.512	0.249	0.372	0.64				37.117	19.682	3.855
1.6128	-0.181	-0.07			0.9081	-0.489	600.489	0.90855	-0.045	0.9585	0.105	0.90765	-0.08	0.90855	0.014	542	0.455	0.258	0.348	0.619				37.207	19.682	3.855
1.6184	-0.183	-0.07			0.9108	-0.479	600.479	0.9117	-0.044	0.9612	0.112	0.91035	-0.077	0.91125	0.017	543	0.413	0.238	0.326	0.563				37.297	19.682	3.855
1.624	-0.185	-0.07			0.91395	-0.467	600.467	0.91485	-0.042	0.96435	0.121	0.9135	-0.076	0.9144	0.02	544	0.375	0.208	0.309	0.487				37.387	19.682	3.855
1.6288	-0.185	-0.069			0.9171	-0.458	600.458	0.91755	-0.041	0.9675	0.131	0.91665	-0.076	0.91755	0.021	545	0.331	0.212	0.293	0.478				37.477	19.682	3.855
1.6344	-0.186	-0.067			0.9198	-0.451	600.451	0.9207	-0.039	0.9702	0.142	0.91935	-0.077	0.92025	0.023	546	0.304	0.176	0.274	0.401				37.568	19.682	3.855
1.64	-0.187	-0.066			0.92295	-0.446	600.446	0.92385	-0.037	0.97335	0.153	0.9225	-0.077	0.9234	0.025	547	0.28	0.17	0.257	0.378				37.658	19.682	3.855
1.6448	-0.19	-0.065			0.9261	-0.436	600.436	0.92655	-0.035	0.9765	0.165	0.92565	-0.077	0.92655	0.024	548	0.255	0.164	0.243	0.373				37.748	19.682	3.855
1.6504	-0.192	-0.063			0.9288	-0.42	600.42	0.9297	-0.034	0.9792	0.176	0.92835	-0.077	0.92925	0.02	549	0.248	0.128	0.238	0.352				37.838	19.682	3.855
1.656	-0.194	-0.063			0.93195	-0.401	600.401	0.9324	-0.034	0.98235	0.187	0.9315	-0.076	0.9324	0.014	550	0.235	0.129	0.221	0.299				37.928	19.682	3.855
1.6608	-0.195	-0.065			0.9351	-0.379	600.379	0.93555	-0.034	0.9855	0.199	0.93465	-0.075	0.93555	0.009	551	0.216	0.14	0.209	0.341				38.018	19.682	3.855
1.6664	-0.196	-0.066			0.9378	-0.358	600.358	0.9387	-0.034	0.9882	0.214	0.93735	-0.073	0.93825	0.006	552	0.204	0.121	0.199	0.324				38.108	19.682	3.855
1.672	-0.196	-0.067			0.94095	-0.341	600.341	0.9414	-0.032	0.99135	0.232	0.9405	-0.073	0.9414	0.003	553	0.175	0.146	0.193	0.228				38.198	19.682	3.855
1.6768	-0.196	-0.067			0.9441	-0.331	600.331	0.94455	-0.029	0.9945	0.253	0.94365	-0.073	0.94455	0.003	554	0.173	0.121	0.185	0.256				38.288	19.682	3.855
1.6824	-0.196	-0.068			0.9468	-0.322	600.322	0.9477	-0.022	0.9972	0.278	0.94635	-0.073	0.94725	0.004	555	0.172	0.084	0.172	0.243				38.378	19.682	3.855
1.688	-0.197	-0.068			0.94995	-0.312	600.312	0.9504	-0.014	1.00035	0.308	0.9495	-0.073	0.9504	0.007	556	0.168	0.074	0.166	0.241				38.468	19.682	3.855
1.6928	-0.198	-0.068			0.9531	-0.303	600.303	0.95355	-0.004	1.0035	0.34	0.95265	-0.074	0.95355	0.009	557	0.156	0.087	0.156	0.22				38.559	19.682	3.855
1.6984	-0.201	-0.067			0.9558	-0.291	600.291	0.9567	0.007	1.0062	0.374	0.95535	-0.073	0.95625	0.01	558	0.143	0.067	0.149	0.216				38.649	19.682	3.854
1.704	-0.203	-0.066			0.95895	-0.277	600.277	0.9594	0.017	1.00935	0.408	0.9585	-0.073	0.9594	0.01	559	0.139	0.074	0.146	0.208				38.739	19.682	3.854
1.7088	-0.204	-0.066			0.9621	-0.26	600.26	0.96255	0.03	1.0125	0.446	0.96165	-0.074	0.96255	0.01	560	0.126	0.07	0.142	0.222				38.829	19.682	3.854
1.7144	-0.205	-0.066			0.9648	-0.246	600.246	0.9657	0.043	1.0152	0.487	0.96435	-0.075	0.96525	0.011	561	0.127	0.071	0.133	0.201				38.919	19.682	3.854
1.72	-0.207	-0.066			0.96795	-0.234	600.234	0.9684	0.059	1.01835	0.529	0.9675	-0.076	0.9684	0.011	562	0.132	0.054	0.129	0.182				39.009	19.681	3.854
1.7248	-0.207	-0.067			0.9711	-0.226	600.226	0.97155	0.075	1.0215	0.576	0.97065	-0.076	0.97155	0.011	563	0.117	0.056	0.122	0.15				39.099	19.681	3.854
1.7304	-0.208	-0.068			0.9738	-0.217	600.217	0.9747	0.095	1.0242	0.627	0.97335	-0.077	0.97425	0.01	564	0.114	0.049	0.123	0.163				39.189	19.681	3.854
1.736	-0.209	-0.07			0.97695	-0.21	600.21	0.9774	0.119	1.02735	0.684	0.9765	-0.077	0.9774	0.01	565	0.11	0.048	0.118	0.157				39.279	19.681	3.854
1.7408	-0.21	-0.072			0.9801	-0.205	600.205	0.98055	0.147	1.0305	0.746	0.97965	-0.074	0.98055	0.01	566	0.108	0.053	0.112	0.139				39.369	19.681	3.854
1.7464	-0.211	-0.073			0.9828	-0.2	600.2	0.9837	0.18	1.0332	0.814	0.98235	-0.071	0.98325	0.01	567	0.107	0.041	0.106	0.107				39.459	19.681	3.854
1.752	-0.212	-0.074			0.98595	-0.196	600.196	0.9864	0.217	1.03635	0.889	0.9855	-0.068	0.9864	0.009	568	0.101	0.038	0.102	0.153				39.55	19.681	3.854
1.7568	-0.213	-0.076			0.98865	-0.191	600.191	0.98955	0.26	1.0395	0.97	0.98865	-0.065	0.98955	0.009	569	0.101	0.04	0.1	0.169				39.64	19.681	3.854
1.7624	-0.215	-0.077			0.9918	-0.184	600.184	0.9927	0.309	1.0422	1.054	0.99135	-0.061	0.99225	0.011	570	0.098	0.041	0.095	0.119				39.73	19.681	3.854
1.768	-0.216	-0.077			0.99495	-0.179	600.179	0.9954	0.364	1.04535	1.144	0.9945	-0.056	0.9954	0.013	571	0.099	0.02	0.086	0.135				39.82	19.681	3.854
1.7728	-0.218	-0.077			0.99765	-0.174	600.174	0.99855	0.424	1.0485	1.237	0.99765	-0.053	0.99855	0.015	572	0.097	0.022	0.09	0.105				39.91	19.681	3.854
1.7784	-0.22	-0.078			1.0008	-0.174	600.174	1.0017	0.489	1.0512	1.332	1.00035	-0.052	1.00125	0.016	573	0.093	0.036	0.082	0.135				40	19.681	3.854
1.784	-0.221	-0.078			1.00395	-0.179	600.179	1.0044	0.56	1.05435	1.428	1.0035	-0.054	1.0044	0.017	574	0.09	0.018	0.083	0.089				40.09	19.681	3.854
1.7888	-0.223	-0.077			1.00665	-0.186	600.186	1.00755	0.637	1.0575	1.528	1.00665	-0.057	1.00755	0.02	575	0.087	0.02	0.078	0.1				40.18	19.68	3.854
1.7944	-0.224	-0.076			1.0098	-0.188	600.188	1.0107	0.719	1.0602	1.629	1.00935	-0.062	1.01025	0.021	576	0.083	0.023	0.074	0.106				40.27	19.68	3.854
1.8	-0.224	-0.074			1.01295	-0.184	600.184	1.0134	0.807	1.06335	1.733	1.0125	-0.065	1.0134	0.02	577	0.089	0.017	0.069	0.094				40.36	19.68	3.854
1.8048	-0.225	-0.072			1.01565	-0.179	600.179	1.01655	0.899	1.0665	1.84	1.01565	-0.069	1.01655	0.018	578	0.075	0.01	0.065	0.106				40.45	19.68	3.854
1.8104	-0.226	-0.069			1.0188	-0.169	600.169	1.0197	0.996	1.0692	1.951	1.01835	-0.071	1.01925	0.018	579	0.081	0.025	0.065	0.091				40.541	19.68	3.854
1.816	-0.226	-0.066			1.02195	-0.157	600.157	1.02285	1.097	1.07235	2.063	1.0215	-0.07	1.0224	0.019	580	0.08	0.006	0.062	0.07				40.631	19.68	3.854
1.8208	-0.227	-0.065			1.02465	-0.143	600.143	1.02555	1.201	1.0755	2.175	1.02465	-0.069	1.02555	0.02	581	0.08	0.002	0.06	0.066				40.721	19.68	3.854
1.8264	-0.227	-0.065			1.0278	-0.136	600.136	1.0287	1.305	1.0782	2.284	1.02735	-0.069	1.02825	0.022	582	0.071	0.012	0.057	0.106				40.811	19.68	3.854
1.832	-0.228	-0.066			1.03095	-0.126	600.126	1.03185	1.409	1.08135	2.389	1.0305	-0.07	1.0314	0.024	583	0.066	0.007	0.059	0.067				40.901	19.68	3.854
1.8368	-0.228	-0.068			1.03365	-0.11	600.11	1.03455	1.514	1.0845	2.492	1.03365	-0.07	1.03455	0.026	584	0.068	0.006	0.056	0.076				40.991	19.68	3.854
1.8424	-0.227	-0.07			1.0368	-0.086	600.086	1.0377	1.618	1.0872	2.595	1.03635	-0.072	1.03725	0.028	585	0.072	0.019	0.053	0.08				41.081	19.679	3.854
1.848	-0.227	-0.071			1.03995	-0.055	600.055	1.04085	1.72	1.09035	2.695	1.0395	-0.072	1.0404	0.026	586	0.065	0.019	0.052	0.097				41.171	19.679	3.854
1.8528	-0.226	-0.072			1.04265	-0.014	600.014	1.04355	1.82	1.0935	2.793	1.04265	-0.071	1.04355	0.023	587	0.063	0.012	0.048	0.036				41.261	19.679	3.854
1.8584	-0.226	-0.073			1.0458	0.036	599.964	1.0467	1.917	1.0962	2.888	1.04535	-0.067	1.04625	0.021	588	0.054	-0.002	0.049	0.1				41.351	19.679	3.854
1.864	-0.226	-0.074			1.04895	0.088	599.912	1.04985	2.011	1.09935	2.98	1.0485	-0.065	1.0494	0.02	589	0.057	-0.007	0.048	0.064				41.441	19.679	3.854
1.8688	-0.226	-0.075			1.05165	0.143	599.857	1.05255	2.101	1.1025	3.064	1.05165	-0.062	1.05255	0.019	590	0.057	-0.017	0.043	0.058				41.532	19.679	3.854
1.8744	-0.227	-0.075			1.0548	0.203	599.797	1.0557	2.185	1.1052	3.14	1.05435	-0.057	1.05525	0.017	591	0.056	-0.016	0.039	0.055				41.622	19.679	3.854
1.88	-0.227	-0.075			1.05795	0.267	599.733	1.05885	2.262	1.10835	3.208	1.0575	-0.052	1.0584	0.017	592	0.052	0.012	0.04	0.051				41.712	19.678	3.854
1.8848	-0.228	-0.074			1.06065	0.339	599.661	1.06155	2.332	1.1115	3.272	1.06065	-0.049	1.06155	0.02	593	0.05	0.021	0.043	0.032				41.802	19.678	3.854
1.8904	-0.229	-0.073			1.0638	0.412	599.588	1.0647	2.395	1.1142	3.33	1.06335	-0.048	1.06425	0.023	594	0.056	-0.004	0.038	0.057				41.892	19.678	3.854
1.896	-0.23	-0.072			1.06695	0.491	599.509	1.06785	2.449	1.11735	3.381	1.0665	-0.046	1.0674	0.024	595	0.043	0.008	0.038	0.063				41.982	19.678	3.854
1.9008	-0.231	-0.072			1.06965	0.567	599.433	1.07055	2.494	1.1205	3.424	1.06965	-0.045	1.07055	0.027	596	0.052	0.008	0.038	0.073				42.072	19.678	3.854
1.9064	-0.232	-0.073			1.0728	0.648	599.352	1.0737	2.532	1.1232	3.461	1.07235	-0.045	1.07325	0.03	597	0.054	0.0004379	0.035	0.067				42.162	19.678	3.854
1.912	-0.234	-0.074			1.07595	0.725	599.275	1.07685	2.562	1.12635	3.49	1.0755	-0.048	1.0764	0.031	598	0.044	-0.021	0.034	0.04				42.252	19.678	3.854
1.9168	-0.234	-0.075			1.0791	0.796	599.204	1.07955	2.584	1.1295	3.511	1.07865	-0.051	1.07955	0.03	599	0.05	-0.016	0.032	0.036				42.342	19.677	3.854
1.9224	-0.234	-0.076			1.0818	0.865	599.135	1.0827	2.6	1.1322	3.523	1.08135	-0.055	1.08225	0.029	600	0.042	-0.004	0.035	0.047				42.432	19.677	3.854
1.928	-0.232	-0.077			1.08495	0.937	599.063	1.08585	2.609	1.13535	3.528	1.0845	-0.058	1.0854	0.029	601	0.038	-0.01	0.032	0.057				42.523	19.677	3.854
1.9328	-0.231	-0.079			1.0881	1.004	598.996	1.08855	2.61	1.1385	3.529	1.08765	-0.061	1.08855	0.029	602	0.048	-0.005	0.027	0.066				42.613	19.677	3.854
1.9384	-0.23	-0.079			1.0908	1.063	598.937	1.0917	2.605	1.1412	3.526	1.09035	-0.063	1.09125	0.028	603	0.048	-0.012	0.029	0.013				42.703	19.677	3.854
1.944	-0.23	-0.079			1.09395	1.123	598.877	1.09485	2.593	1.14435	3.518	1.0935	-0.062	1.0944	0.028	604	0.047	-0.0007541	0.029	0.042				42.793	19.676	3.854
1.9488	-0.23	-0.079			1.0971	1.187	598.813	1.09755	2.574	1.1475	3.507	1.09665	-0.061	1.09755	0.028	605	0.035	0.005	0.03	0.056				42.883	19.676	3.854
1.9544	-0.231	-0.079			1.0998	1.254	598.746	1.1007	2.55	1.1502	3.492	1.09935	-0.06	1.10025	0.028	606	0.041	-0.005	0.021	0.043				42.973	19.676	3.854
1.96	-0.232	-0.078			1.10295	1.318	598.682	1.10385	2.522	1.15335	3.473	1.1025	-0.06	1.1034	0.028	607	0.032	-0.01	0.024	0.057				43.063	19.676	3.854
1.9648	-0.232	-0.077			1.1061	1.385	598.615	1.10655	2.49	1.1565	3.451	1.10565	-0.06	1.10655	0.027	608	0.04	-0.02	0.019	0.009				43.153	19.676	3.854
1.9704	-0.232	-0.077			1.1088	1.457	598.543	1.1097	2.455	1.1592	3.428	1.10835	-0.059	1.10925	0.027	609	0.04	-0.015	0.019	0.024				43.243	19.675	3.854
1.976	-0.231	-0.078			1.11195	1.531	598.469	1.11285	2.418	1.16235	3.404	1.1115	-0.059	1.1124	0.024	610	0.037	-0.01	0.022	0.035				43.333	19.675	3.854
1.9808	-0.231	-0.079			1.1151	1.602	598.398	1.11555	2.379	1.1655	3.381	1.11465	-0.057	1.11555	0.022	611	0.03	-0.025	0.02	0.025				43.423	19.675	3.853
1.9864	-0.23	-0.079			1.1178	1.671	598.329	1.1187	2.338	1.1682	3.36	1.11735	-0.056	1.11825	0.02	612	0.027	-0.021	0.023	0.021				43.514	19.675	3.853
1.992	-0.231	-0.08			1.12095	1.743	598.257	1.12185	2.295	1.17135	3.341	1.1205	-0.055	1.1214	0.02	613	0.029	-0.002	0.019	0.032				43.604	19.674	3.853
1.9968	-0.232	-0.08			1.1241	1.819	598.181	1.12455	2.253	1.1745	3.323	1.12365	-0.056	1.12455	0.02	614	0.03	0.001	0.018	0.078				43.694	19.674	3.853
2.0024	-0.234	-0.08			1.1268	1.9	598.1	1.1277	2.212	1.1772	3.306	1.12635	-0.06	1.12725	0.02	615	0.035	-0.017	0.021	-0.02				43.784	19.674	3.853
2.008	-0.236	-0.08			1.12995	1.981	598.019	1.13085	2.172	1.18035	3.295	1.1295	-0.063	1.1304	0.022	616	0.043	-0.018	0.018	0.056				43.874	19.673	3.853
2.0128	-0.238	-0.081			1.1331	2.065	597.935	1.13355	2.135	1.1835	3.289	1.13265	-0.064	1.13355	0.024	617	0.032	-0.012	0.014	0.029				43.964	19.673	3.853
2.0184	-0.24	-0.082			1.1358	2.153	597.847	1.1367	2.101	1.1862	3.291	1.13535	-0.063	1.13625	0.023	618	0.033	-0.001	0.013	0.018				44.054	19.673	3.853
2.024	-0.241	-0.083			1.13895	2.236	597.764	1.13985	2.071	1.18935	3.301	1.1385	-0.062	1.1394	0.021	619	0.025	-0.012	0.016	0.011				44.144	19.673	3.853
2.0288	-0.241	-0.084			1.1421	2.32	597.68	1.14255	2.043	1.1925	3.317	1.14165	-0.06	1.14255	0.019	620	0.022	-0.021	0.015	0.036				44.234	19.672	3.853
2.0344	-0.241	-0.084			1.1448	2.403	597.597	1.1457	2.017	1.1952	3.34	1.14435	-0.058	1.14525	0.017	621	0.032	-0.015	0.013	0.035				44.324	19.672	3.853
2.04	-0.24	-0.082			1.14795	2.491	597.509	1.14885	1.992	1.19835	3.369	1.1475	-0.054	1.1484	0.017	622	0.029	-0.02	0.012	0.022				44.414	19.672	3.853
2.0448	-0.239	-0.081			1.1511	2.587	597.413	1.15155	1.971	1.2015	3.405	1.15065	-0.052	1.15155	0.018	623	0.028	-0.024	0.016	0.002				44.505	19.671	3.853
2.0504	-0.239	-0.08			1.1538	2.687	597.313	1.1547	1.953	1.2042	3.449	1.15335	-0.049	1.15425	0.02	624	0.027	-0.024	0.009	0.028				44.595	19.671	3.853
2.056	-0.239	-0.079			1.15695	2.792	597.208	1.1574	1.938	1.20735	3.501	1.1565	-0.046	1.1574	0.022	625	0.029	-0.012	0.015	0.022				44.685	19.67	3.853
2.0608	-0.24	-0.078			1.1601	2.902	597.098	1.16055	1.928	1.2105	3.563	1.15965	-0.044	1.16055	0.024	626	0.035	-0.014	0.012	0.045				44.775	19.67	3.853
2.0664	-0.241	-0.078			1.1628	3.011	596.989	1.1637	1.924	1.2132	3.631	1.16235	-0.043	1.16325	0.026	627	0.033	-0.019	0.012	0.049				44.865	19.67	3.853
2.072	-0.243	-0.079			1.16595	3.121	596.879	1.1664	1.925	1.21635	3.707	1.1655	-0.043	1.1664	0.026	628	0.016	-0.033	0.01	0.018				44.955	19.669	3.853
2.0768	-0.245	-0.08			1.1691	3.228	596.772	1.16955	1.932	1.2195	3.791	1.16865	-0.044	1.16955	0.024	629	0.013	-0.019	0.012	-0.011				45.045	19.669	3.853
2.0824	-0.247	-0.081			1.1718	3.338	596.662	1.1727	1.943	1.2222	3.885	1.17135	-0.047	1.17225	0.022	630	0.015	-0.021	0.011	0.011				45.135	19.668	3.853
2.088	-0.247	-0.082			1.17495	3.45	596.55	1.1754	1.958	1.22535	3.987	1.1745	-0.049	1.1754	0.021	631	0.029	-0.029	0.009	0.034				45.225	19.668	3.853
2.0928	-0.247	-0.081			1.1781	3.557	596.443	1.17855	1.979	1.2285	4.099	1.17765	-0.05	1.17855	0.02	632	0.027	-0.03	0.011	0.014				45.315	19.668	3.852
2.0984	-0.246	-0.08			1.1808	3.667	596.333	1.1817	2.004	1.2312	4.221	1.18035	-0.051	1.18125	0.02	633	0.014	-0.017	0.012	0.015				45.405	19.667	3.852
2.104	-0.245	-0.079			1.18395	3.784	596.216	1.1844	2.032	1.23435	4.353	1.1835	-0.055	1.1844	0.021	634	0.023	-0.025	0.01	0.016				45.495	19.667	3.852
2.1088	-0.244	-0.077			1.1871	3.908	596.092	1.18755	2.065	1.2375	4.491	1.18665	-0.058	1.18755	0.024	635	0.02	-0.022	0.004	0.002				45.586	19.666	3.852
2.1144	-0.242	-0.076			1.1898	4.039	595.961	1.1907	2.104	1.2402	4.633	1.18935	-0.06	1.19025	0.026	636	0.036	-0.018	0.009	0.032				45.676	19.666	3.852
2.12	-0.241	-0.076			1.19295	4.17	595.83	1.1934	2.149	1.24335	4.781	1.1925	-0.06	1.1934	0.026	637	0.019	-0.008	0.008	-0.005				45.766	19.665	3.852
2.1248	-0.239	-0.077			1.1961	4.303	595.697	1.19655	2.2	1.2465	4.935	1.19565	-0.059	1.19655	0.026	638	0.021	-0.021	0.004	0.006				45.856	19.665	3.852
2.1304	-0.238	-0.079			1.1988	4.435	595.565	1.1997	2.256	1.2492	5.095	1.19835	-0.054	1.19925	0.026	639	0.016	-0.011	0.009	0.015				45.946	19.664	3.852
2.136	-0.237	-0.079			1.20195	4.563	595.437	1.2024	2.318	1.25235	5.259	1.2015	-0.048	1.2024	0.025	640	0.024	-0.024	0.008	0.019				46.036	19.663	3.852
2.1408	-0.237	-0.079			1.2051	4.687	595.313	1.20555	2.386	1.2555	5.428	1.20465	-0.042	1.20555	0.025	641	0.036	-0.025	0.007	0.000746				46.126	19.663	3.852
2.1464	-0.237	-0.08			1.2078	4.807	595.193	1.2087	2.458	1.2582	5.604	1.20735	-0.04	1.20825	0.024	642	0.018	-0.026	0.006	0.018				46.216	19.662	3.852
2.152	-0.238	-0.08			1.21095	4.928	595.072	1.2114	2.532	1.26135	5.785	1.2105	-0.04	1.2114	0.026	643	0.017	-0.027	0.005	0.082				46.306	19.662	3.852
2.1568	-0.238	-0.078			1.21365	5.05	594.95	1.21455	2.61	1.2645	5.972	1.21365	-0.042	1.21455	0.027	644	0.025	-0.027	0.008	0.024				46.396	19.661	3.852
2.1624	-0.238	-0.077			1.2168	5.174	594.826	1.2177	2.693	1.2672	6.161	1.21635	-0.041	1.21725	0.027	645	0.022	-0.005	0.005	0.023				46.486	19.66	3.852
2.168	-0.237	-0.076			1.21995	5.298	594.702	1.2204	2.779	1.27035	6.353	1.2195	-0.04	1.2204	0.027	646	0.022	-0.034	0.003	0.042				46.577	19.66	3.851
2.1728	-0.234	-0.075			1.22265	5.422	594.578	1.22355	2.87	1.2735	6.549	1.22265	-0.039	1.22355	0.028	647	0.015	-0.033	0.005	-0.023				46.667	19.659	3.851
2.1784	-0.233	-0.075			1.2258	5.538	594.462	1.2267	2.964	1.2762	6.749	1.22535	-0.037	1.22625	0.031	648	0.017	-0.032	0.005	-0.012				46.757	19.658	3.851
2.184	-0.233	-0.074			1.22895	5.655	594.345	1.2294	3.065	1.27935	6.952	1.2285	-0.032	1.2294	0.033	649	0.024	-0.022	0.003	0.002				46.847	19.658	3.851
2.1888	-0.234	-0.074			1.23165	5.77	594.23	1.23255	3.17	1.2825	7.156	1.23165	-0.028	1.23255	0.035	650	0.016	-0.037	0.0004335	0.006				46.937	19.657	3.851
2.1944	-0.236	-0.076			1.2348	5.884	594.116	1.2357	3.281	1.2852	7.364	1.23435	-0.026	1.23525	0.036	651	0.023	-0.027	0.004	-0.026				47.027	19.656	3.851
2.2	-0.237	-0.078			1.23795	6.001	593.999	1.2384	3.394	1.28835	7.578	1.2375	-0.025	1.2384	0.037	652	0.019	-0.01	0.002	0.013				47.117	19.655	3.851
2.2048	-0.24	-0.078			1.24065	6.12	593.88	1.24155	3.511	1.2915	7.799	1.24065	-0.025	1.24155	0.039	653	0.035	-0.027	0.005	0.012				47.207	19.654	3.851
2.2104	-0.242	-0.078			1.2438	6.244	593.756	1.2447	3.632	1.2942	8.024	1.24335	-0.023	1.24425	0.041	654	0.049	-0.02	0.0007173	0.005				47.297	19.654	3.851
2.216	-0.242	-0.078			1.24695	6.373	593.627	1.24785	3.757	1.29735	8.254	1.2465	-0.02	1.2474	0.045	655	0.051	-0.019	0.002	0.025				47.387	19.653	3.851
2.2208	-0.241	-0.078			1.24965	6.509	593.491	1.25055	3.888	1.3005	8.493	1.24965	-0.019	1.25055	0.052	656	0.055	-0.012	0.004	-0.001				47.477	19.652	3.85
2.2264	-0.24	-0.077			1.2528	6.652	593.348	1.2537	4.025	1.3032	8.737	1.25235	-0.018	1.25325	0.061	657	0.044	-0.014	-0.0002208	0.001				47.568	19.651	3.85
2.232	-0.239	-0.076			1.25595	6.8	593.2	1.25685	4.166	1.30635	8.982	1.2555	-0.017	1.2564	0.07	658	0.022	-0.023	-0.0005878	-0.015				47.658	19.65	3.85
2.2368	-0.239	-0.075			1.25865	6.952	593.048	1.25955	4.312	1.3095	9.232	1.25865	-0.013	1.25955	0.077	659	0.017	-0.017	-0.003	-0.011				47.748	19.649	3.85
2.2424	-0.24	-0.075			1.2618	7.107	592.893	1.2627	4.464	1.3122	9.486	1.26135	-0.009	1.26225	0.083	660	0.014	-0.021	-0.001	0.038				47.838	19.648	3.85
2.248	-0.241	-0.075			1.26495	7.269	592.731	1.26585	4.62	1.31535	9.745	1.2645	-0.004	1.2654	0.087	661	0.003	-0.013	-0.0001912	0.009				47.928	19.647	3.85
2.2528	-0.243	-0.074			1.26765	7.436	592.564	1.26855	4.78	1.3185	10.008	1.26765	0.003	1.26855	0.092	662	0.021	-0.022	0.002	-0.018				48.018	19.646	3.85
2.2584	-0.244	-0.073			1.2708	7.613	592.387	1.2717	4.945	1.3212	10.276	1.27035	0.011	1.27125	0.095	663	0.011	-0.025	0.002	-0.012				48.108	19.645	3.849
2.264	-0.244	-0.073			1.27395	7.796	592.204	1.27485	5.116	1.32435	10.552	1.2735	0.017	1.2744	0.099	664	0.02	-0.022	0.003	0.03				48.198	19.644	3.849
2.2688	-0.243	-0.072			1.27665	7.987	592.013	1.27755	5.292	1.3275	10.836	1.27665	0.023	1.27755	0.103	665	0.011	-0.016	0.003	-0.011				48.288	19.643	3.849
2.2744	-0.243	-0.072			1.2798	8.183	591.817	1.2807	5.474	1.3302	11.128	1.27935	0.026	1.28025	0.109	666	0.013	-0.012	0.002	-0.011				48.378	19.641	3.849
2.28	-0.241	-0.072			1.28295	8.38	591.62	1.28385	5.663	1.33335	11.425	1.2825	0.03	1.2834	0.116	667	0.014	-0.021	-8.914e-05	0.024				48.468	19.64	3.849
2.2848	-0.241	-0.073			1.28565	8.581	591.419	1.28655	5.857	1.3365	11.73	1.28565	0.034	1.28655	0.124	668	0.019	-0.021	0.0003984	0.022				48.559	19.639	3.849
2.2904	-0.242	-0.074			1.2888	8.779	591.221	1.2897	6.055	1.3392	12.04	1.28835	0.039	1.28925	0.134	669	0.011	-0.013	-3.726e-05	0.0009591				48.649	19.638	3.849
2.296	-0.242	-0.075			1.29195	8.969	591.031	1.29285	6.26	1.34235	12.355	1.2915	0.042	1.2924	0.146	670	0.018	-0.014	-0.003	0.021				48.739	19.636	3.848
2.3008	-0.243	-0.075			1.29465	9.151	590.849	1.29555	6.471	1.3455	12.675	1.29465	0.049	1.29555	0.159	671	0.035	-0.002	0.002	0.012				48.829	19.635	3.848
2.3064	-0.244	-0.074			1.2978	9.325	590.675	1.2987	6.689	1.3482	13.001	1.29735	0.058	1.29825	0.172	672	0.02	-0.013	0.002	0.014				48.919	19.634	3.848
2.312	-0.244	-0.074			1.30095	9.491	590.509	1.30185	6.913	1.35135	13.331	1.3005	0.069	1.3014	0.185	673	0.017	-0.012	-0.0005415	0.016				49.009	19.632	3.848
2.3168	-0.244	-0.074			1.3041	9.651	590.349	1.30455	7.144	1.3545	13.667	1.30365	0.082	1.30455	0.197	674	0.032	-0.019	-0.003	0.017				49.099	19.631	3.848
2.3224	-0.243	-0.075			1.3068	9.801	590.199	1.3077	7.385	1.3572	14.01	1.30635	0.095	1.30725	0.209	675	0.018	-0.031	-0.002	-0.005				49.189	19.629	3.847
2.328	-0.242	-0.076			1.30995	9.94	590.06	1.31085	7.635	1.36035	14.356	1.3095	0.111	1.3104	0.223	676	0.021	-0.022	-0.002	-0.008				49.279	19.628	3.847
2.3328	-0.241	-0.078			1.3131	10.066	589.934	1.31355	7.892	1.3635	14.704	1.31265	0.128	1.31355	0.238	677	0.019	-0.012	-0.004	0.016				49.369	19.626	3.847
2.3384	-0.24	-0.079			1.3158	10.176	589.824	1.3167	8.156	1.3662	15.055	1.31535	0.144	1.31625	0.257	678	0.025	0.003	-0.003	-0.02				49.459	19.624	3.847
2.344	-0.24	-0.079			1.31895	10.266	589.734	1.31985	8.429	1.36935	15.411	1.3185	0.159	1.3194	0.279	679	0.016	-0.009	-0.0001003	0.006				49.55	19.623	3.847
2.3488	-0.24	-0.078			1.3221	10.335	589.665	1.32255	8.707	1.3725	15.768	1.32165	0.175	1.32255	0.303	680	0.021	-0.038	-0.0003468	0.002				49.64	19.621	3.846
2.3544	-0.24	-0.077			1.3248	10.381	589.619	1.3257	8.992	1.3752	16.126	1.32435	0.194	1.32525	0.328	681	0.017	-0.025	-0.0001226	0.021				49.73	19.619	3.846
2.36	-0.239	-0.077			1.32795	10.409	589.591	1.32885	9.283	1.37835	16.485	1.3275	0.21	1.3284	0.356	682	0.012	-0.029	-0.003	0.002				49.82	19.617	3.846
2.3648	-0.239	-0.076			1.3311	10.419	589.581	1.33155	9.581	1.3815	16.846	1.33065	0.226	1.33155	0.386	683	0.026	-0.007	0.0007469	-0.023				49.91	19.615	3.846
2.3704	-0.24	-0.076			1.3338	10.419	589.581	1.3347	9.884	1.3842	17.207	1.33335	0.246	1.33425	0.417	684	0.014	-0.0003406	-7.069e-05	-0.006				50	19.614	3.845
2.376	-0.241	-0.078			1.33695	10.407	589.593	1.33785	10.194	1.38735	17.566	1.3365	0.267	1.3374	0.451	685	0.01	-0.014	0.002	0.022				50.09	19.612	3.845
2.3808	-0.243	-0.08			1.3401	10.388	589.612	1.34055	10.509	1.3905	17.925	1.33965	0.29	1.34055	0.485	686	0.022	-0.022	0.002	-0.02				50.18	19.609	3.845
2.3864	-0.246	-0.082			1.3428	10.366	589.634	1.3437	10.829	1.3932	18.282	1.34235	0.314	1.34325	0.524	687	0.017	-0.01	-0.003	-0.012				50.27	19.607	3.845
2.392	-0.248	-0.083			1.34595	10.343	589.657	1.34685	11.156	1.39635	18.638	1.3455	0.34	1.3464	0.564	688	0.028	-0.003	0.0008601	0.017				50.36	19.605	3.844
2.3968	-0.249	-0.084			1.3491	10.321	589.679	1.34955	11.489	1.3995	18.992	1.34865	0.367	1.34955	0.607	689	0.014	-0.016	-0.0009419	-0.019				50.45	19.603	3.844
2.4024	-0.249	-0.084			1.3518	10.302	589.698	1.3527	11.826	1.4022	19.344	1.35135	0.393	1.35225	0.652	690	0.026	-0.011	0.002	-0.011				50.541	19.601	3.844
2.408	-0.25	-0.084			1.35495	10.29	589.71	1.35585	12.166	1.40535	19.692	1.3545	0.417	1.3554	0.698	691	0.017	-0.027	-0.001	-0.008				50.631	19.598	3.843
2.4128	-0.25	-0.083			1.3581	10.285	589.715	1.35855	12.509	1.4085	20.036	1.35765	0.442	1.35855	0.745	692	0.018	-0.014	0.002	0.025				50.721	19.596	3.843
2.4184	-0.249	-0.082			1.3608	10.297	589.703	1.3617	12.852	1.4112	20.374	1.36035	0.469	1.36125	0.794	693	0.015	-0.021	0.0006839	0.02				50.811	19.593	3.843
2.424	-0.248	-0.082			1.36395	10.333	589.667	1.36485	13.196	1.41435	20.705	1.3635	0.497	1.3644	0.846	694	0.016	-0.01	-0.002	0.013				50.901	19.591	3.843
2.4288	-0.247	-0.081			1.3671	10.402	589.598	1.36755	13.537	1.4175	21.028	1.36665	0.526	1.36755	0.9	695	0.02	-0.026	-0.004	0.021				50.991	19.588	3.842
2.4344	-0.245	-0.079			1.3698	10.509	589.491	1.3707	13.877	1.4202	21.347	1.36935	0.556	1.37025	0.955	696	0.021	-0.014	0.002	0.021				51.081	19.585	3.842
2.44	-0.243	-0.078			1.37295	10.653	589.347	1.37385	14.217	1.42335	21.661	1.3725	0.588	1.3734	1.013	697	0.02	-0.03	-0.002	0.009				51.171	19.583	3.841
2.4448	-0.242	-0.077			1.3761	10.834	589.166	1.37655	14.556	1.4265	21.971	1.37565	0.617	1.37655	1.072	698	0.02	-0.024	-0.003	0.014				51.261	19.58	3.841
2.4504	-0.242	-0.077			1.3788	11.058	588.942	1.3797	14.893	1.4292	22.275	1.37835	0.646	1.37925	1.133	699	0.019	-0.019	-0.004	0.029				51.351	19.577	3.841
2.456	-0.241	-0.077			1.38195	11.32	588.68	1.3824	15.227	1.43235	22.573	1.3815	0.677	1.3824	1.195	700	0.011	-0.012	0.001	0.011				51.441	19.574	3.84
2.4608	-0.241	-0.076			1.3851	11.628	588.372	1.38555	15.558	1.4355	22.865	1.38465	0.712	1.38555	1.258	701	0.013	-0.026	3.134e-05	0.006				51.532	19.57	3.84
2.4664	-0.242	-0.076			1.3878	11.978	588.022	1.3887	15.885	1.4382	23.148	1.38735	0.749	1.38825	1.322	702	0.012	-0.008	-0.003	0.018				51.622	19.567	3.84
2.472	-0.243	-0.075			1.39095	12.374	587.626	1.3914	16.207	1.44135	23.422	1.3905	0.787	1.3914	1.386	703	0.024	-0.018	-0.004	-0.012				51.712	19.564	3.839
2.4768	-0.244	-0.073			1.3941	12.82	587.18	1.39455	16.523	1.4445	23.688	1.39365	0.826	1.39455	1.454	704	0.025	-0.009	-0.000851	0.01				51.802	19.561	3.839
2.4824	-0.245	-0.071			1.3968	13.316	586.684	1.3977	16.834	1.4472	23.948	1.39635	0.865	1.39725	1.521	705	0.032	-0.015	0.003	-0.002				51.892	19.557	3.838
2.488	-0.246	-0.07			1.39995	13.857	586.143	1.4004	17.137	1.45035	24.201	1.3995	0.901	1.4004	1.587	706	0.018	-0.016	-0.003	0.005				51.982	19.553	3.838
2.4928	-0.247	-0.07			1.4031	14.431	585.569	1.40355	17.433	1.4535	24.446	1.40265	0.935	1.40355	1.651	707	0.029	-0.003	-0.005	0.005				52.072	19.55	3.837
2.4984	-0.247	-0.071			1.4058	15.039	584.961	1.4067	17.72	1.4562	24.685	1.40535	0.968	1.40625	1.718	708	0.021	-0.019	-0.002	0.018				52.162	19.546	3.837
2.504	-0.246	-0.073			1.40895	15.678	584.322	1.4094	17.999	1.45935	24.918	1.4085	1.003	1.4094	1.785	709	0.024	-0.023	-0.002	-0.001				52.252	19.542	3.836
2.5088	-0.245	-0.075			1.4121	16.346	583.654	1.41255	18.27	1.4625	25.144	1.41165	1.038	1.41255	1.854	710	0.03	-0.015	-0.002	-0.007				52.342	19.538	3.836
2.5144	-0.243	-0.077			1.4148	17.033	582.967	1.4157	18.532	1.4652	25.364	1.41435	1.075	1.41525	1.924	711	0.021	-0.029	-0.002	0.038				52.432	19.534	3.835
2.52	-0.241	-0.078			1.41795	17.726	582.274	1.4184	18.787	1.46835	25.577	1.4175	1.113	1.4184	1.998	712	0.022	-0.028	0.0001167	0.007				52.523	19.53	3.835
2.5248	-0.239	-0.078			1.4211	18.423	581.577	1.42155	19.034	1.4715	25.787	1.42065	1.152	1.42155	2.074	713	0.02	-0.023	-0.003	0.014				52.613	19.525	3.834
2.5304	-0.237	-0.079			1.4238	19.114	580.886	1.4247	19.274	1.4742	25.995	1.42335	1.19	1.42425	2.15	714	0.022	-0.023	-0.002	0.016				52.703	19.521	3.834
2.536	-0.236	-0.081			1.42695	19.786	580.214	1.4274	19.505	1.47735	26.201	1.4265	1.227	1.4274	2.227	715	0.019	-0.015	-0.002	-0.01				52.793	19.516	3.833
2.5408	-0.235	-0.082			1.4301	20.435	579.565	1.43055	19.726	1.4805	26.405	1.42965	1.265	1.43055	2.302	716	0.019	-0.02	-0.003	-0.002				52.883	19.511	3.833
2.5464	-0.234	-0.082			1.4328	21.05	578.95	1.4337	19.937	1.4832	26.613	1.43235	1.304	1.43325	2.377	717	0.031	-0.019	-0.001	0.015				52.973	19.506	3.832
2.552	-0.233	-0.083			1.43595	21.625	578.375	1.4364	20.137	1.48635	26.822	1.4355	1.345	1.4364	2.453	718	0.029	-0.021	-0.002	0.005				53.063	19.501	3.831
2.5568	-0.233	-0.083			1.43865	22.154	577.846	1.43955	20.328	1.4895	27.037	1.43865	1.387	1.43955	2.531	719	0.027	-0.013	-0.004	-0.007				53.153	19.496	3.831
2.5624	-0.233	-0.082			1.4418	22.635	577.365	1.4427	20.508	1.4922	27.259	1.44135	1.429	1.44225	2.614	720	0.028	-0.01	0.002	-0.003				53.243	19.491	3.83
2.568	-0.233	-0.082			1.44495	23.057	576.943	1.4454	20.68	1.49535	27.493	1.4445	1.471	1.4454	2.703	721	0.022	-0.007	-0.001	0.009				53.333	19.485	3.829
2.5728	-0.232	-0.082			1.44765	23.42	576.58	1.44855	20.844	1.4985	27.741	1.44765	1.513	1.44855	2.798	722	0.029	-0.016	-0.001	0.004				53.423	19.48	3.829
2.5784	-0.232	-0.082			1.4508	23.713	576.287	1.4517	21.002	1.5012	28.005	1.45035	1.557	1.45125	2.895	723	0.02	-0.005	0.000569	0.004				53.514	19.474	3.828
2.584	-0.232	-0.082			1.45395	23.932	576.068	1.4544	21.152	1.50435	28.291	1.4535	1.604	1.4544	2.995	724	0.026	-0.022	-0.003	-0.004				53.604	19.468	3.827
2.5888	-0.232	-0.083			1.45665	24.073	575.927	1.45755	21.295	1.5075	28.607	1.45665	1.654	1.45755	3.099	725	0.021	-0.022	-0.002	-0.01				53.694	19.462	3.827
2.5944	-0.231	-0.084			1.4598	24.137	575.863	1.4607	21.43	1.5102	28.957	1.45935	1.708	1.46025	3.206	726	0.025	-0.015	-0.0004098	0.019				53.784	19.456	3.826
2.6	-0.232	-0.084			1.46295	24.123	575.877	1.4634	21.558	1.51335	29.351	1.4625	1.766	1.4634	3.316	727	0.02	-0.017	-0.002	-0.017				53.874	19.449	3.825
2.6048	-0.234	-0.082			1.46565	24.033	575.967	1.46655	21.678	1.5165	29.799	1.46565	1.828	1.46655	3.43	728	0.015	-0.019	-0.002	0.007				53.964	19.442	3.824
2.6104	-0.235	-0.081			1.4688	23.863	576.137	1.4697	21.792	1.5192	30.313	1.46835	1.893	1.46925	3.552	729	0.025	0.0003081	-0.0007695	-0.006				54.054	19.436	3.823
2.616	-0.235	-0.079			1.47195	23.62	576.38	1.47285	21.9	1.52235	30.907	1.4715	1.957	1.4724	3.678	730	0.017	-0.019	-0.007	0.017				54.144	19.429	3.823
2.6208	-0.235	-0.079			1.47465	23.313	576.687	1.47555	22.002	1.5255	31.596	1.47465	2.022	1.47555	3.81	731	0.01	-0.001	-0.0008622	-0.007				54.234	19.421	3.822
2.6264	-0.234	-0.079			1.4778	22.941	577.059	1.4787	22.101	1.5282	32.4	1.47735	2.089	1.47825	3.947	732	0.029	-0.016	-0.003	0.0007726				54.324	19.414	3.821
2.632	-0.233	-0.08			1.48095	22.511	577.489	1.48185	22.197	1.53135	33.338	1.4805	2.16	1.4814	4.091	733	0.021	0.0006163	-0.002	-0.004				54.414	19.406	3.82
2.6368	-0.233	-0.082			1.48365	22.027	577.973	1.48455	22.29	1.5345	34.434	1.48365	2.236	1.48455	4.242	734	0.021	-0.012	-0.003	0.002				54.505	19.398	3.819
2.6424	-0.233	-0.084			1.4868	21.493	578.507	1.4877	22.378	1.5372	35.715	1.48635	2.315	1.48725	4.401	735	0.024	-0.009	-0.002	0.002				54.595	19.39	3.818
2.648	-0.234	-0.086			1.48995	20.916	579.084	1.49085	22.464	1.54035	37.208	1.4895	2.399	1.4904	4.568	736	0.021	-0.017	-0.0002263	0.017				54.685	19.382	3.817
2.6528	-0.234	-0.087			1.49265	20.299	579.701	1.49355	22.547	1.5435	38.942	1.49265	2.49	1.49355	4.743	737	0.022	-0.002	-0.002	-0.008				54.775	19.374	3.816
2.6584	-0.235	-0.087			1.4958	19.646	580.354	1.4967	22.627	1.5462	40.95	1.49535	2.587	1.49625	4.927	738	0.01	0.003	-0.0006212	0.008				54.865	19.365	3.815
2.664	-0.234	-0.087			1.49895	18.966	581.034	1.49985	22.704	1.54935	43.266	1.4985	2.692	1.4994	5.12	739	0.02	-0.019	-0.001	-0.000746				54.955	19.356	3.814
2.6688	-0.232	-0.085			1.50165	18.268	581.732	1.50255	22.778	1.5525	45.924	1.50165	2.803	1.50255	5.319	740	0.017	-0.03	-0.002	0.003				55.045	19.347	3.813
2.6744	-0.229	-0.083			1.5048	17.557	582.443	1.5057	22.851	1.5552	48.963	1.50435	2.921	1.50525	5.525	741	0.022	-0.027	-0.004	0.003				55.135	19.337	3.812
2.68	-0.228	-0.082			1.50795	16.84	583.16	1.50885	22.924	1.55835	52.418	1.5075	3.047	1.5084	5.738	742	0.021	-0.027	-0.005	0.026				55.225	19.327	3.81
2.6848	-0.227	-0.082			1.51065	16.119	583.881	1.51155	22.998	1.5615	56.329	1.51065	3.18	1.51155	5.961	743	0.019	-0.001	-0.0004098	0.014				55.315	19.317	3.809
2.6904	-0.227	-0.082			1.5138	15.404	584.596	1.5147	23.072	1.5642	60.732	1.51335	3.321	1.51425	6.191	744	0.021	-0.008	-0.002	0.027				55.405	19.307	3.808
2.696	-0.228	-0.082			1.51695	14.694	585.306	1.51785	23.148	1.56735	65.658	1.5165	3.469	1.5174	6.433	745	0.006	-0.0001216	-0.005	-0.011				55.495	19.296	3.807
2.7008	-0.229	-0.082			1.51965	13.995	586.005	1.52055	23.225	1.5705	71.138	1.51965	3.626	1.52055	6.684	746	0.021	-0.02	-1.497e-05	0.02				55.586	19.286	3.805
2.7064	-0.229	-0.084			1.5228	13.313	586.687	1.5237	23.306	1.5732	77.194	1.52235	3.798	1.52325	6.949	747	0.027	-0.009	-0.003	-0.029				55.676	19.274	3.804
2.712	-0.23	-0.085			1.52595	12.648	587.352	1.52685	23.392	1.57635	83.846	1.5255	3.984	1.5264	7.223	748	0.027	-0.015	-0.002	0.007				55.766	19.263	3.803
2.7168	-0.231	-0.085			1.5291	12.007	587.993	1.52955	23.483	1.5795	91.11	1.52865	4.184	1.52955	7.508	749	0.016	-0.017	-0.003	0.011				55.856	19.251	3.801
2.7224	-0.231	-0.086			1.5318	11.392	588.608	1.5327	23.581	1.5822	98.999	1.53135	4.399	1.53225	7.804	750	0.01	-0.015	-0.002	-0.005				55.946	19.239	3.8
2.728	-0.231	-0.086			1.53495	10.798	589.202	1.53585	23.687	1.58535	107.517	1.5345	4.63	1.5354	8.11					-0.011				56.036	19.227	3.798
2.7328	-0.229	-0.087			1.5381	10.235	589.765	1.53855	23.805	1.5885	116.665	1.53765	4.878	1.53855	8.427					-0.0003464				56.126	19.214	3.797
2.7384	-0.226	-0.086			1.5408	9.699	590.301	1.5417	23.937	1.5912	126.427	1.54035	5.14	1.54125	8.755					-0.008				56.216	19.201	3.795
2.744	-0.224	-0.085			1.54395	9.201	590.799	1.54485	24.086	1.59435	136.785	1.5435	5.42	1.5444	9.097					0.018				56.306	19.187	3.794
2.7488	-0.221	-0.086			1.5471	8.736	591.264	1.54755	24.257	1.5975	147.7	1.54665	5.721	1.54755	9.452					-0.006				56.396	19.173	3.792
2.7544	-0.219	-0.086			1.5498	8.309	591.691	1.5507	24.453	1.6002	159.124	1.54935	6.048	1.55025	9.821					-0.003				56.486	19.159	3.79
2.76	-0.217	-0.087			1.55295	7.923	592.077	1.55385	24.681	1.60335	171.002	1.5525	6.4	1.5534	10.205					-0.015				56.577	19.144	3.789
2.7648	-0.216	-0.087			1.5561	7.584	592.416	1.55655	24.947	1.6065	183.273	1.55565	6.78	1.55655	10.606					-0.004				56.667	19.129	3.787
2.7704	-0.215	-0.088			1.5588	7.286	592.714	1.5597	25.257	1.6092	195.873	1.55835	7.194	1.55925	11.024					-0.009				56.757	19.114	3.785
2.776	-0.215	-0.087			1.56195	7.033	592.967	1.56285	25.621	1.61235	208.736	1.5615	7.644	1.5624	11.462					0.033				56.847	19.098	3.783
2.7808	-0.215	-0.086			1.5651	6.826	593.174	1.56555	26.051	1.6155	221.784	1.56465	8.133	1.56555	11.924					0.007				56.937	19.082	3.781
2.7864	-0.215	-0.085			1.5678	6.678	593.322	1.5687	26.557	1.6182	234.932	1.56735	8.666	1.56825	12.413					-0.023				57.027	19.065	3.779
2.792	-0.215	-0.085			1.57095	6.597	593.403	1.57185	27.154	1.62135	248.09	1.5705	9.249	1.5714	12.933					0.002				57.117	19.048	3.777
2.7968	-0.216	-0.084			1.5741	6.583	593.417	1.57455	27.855	1.6245	261.156	1.57365	9.889	1.57455	13.489					0.052				57.207	19.03	3.775
2.8024	-0.217	-0.082			1.5768	6.645	593.355	1.5777	28.679	1.6272	274.031	1.57635	10.593	1.57725	14.086					0.005				57.297	19.012	3.773
2.808	-0.219	-0.081			1.57995	6.793	593.207	1.58085	29.643	1.63035	286.617	1.5795	11.371	1.5804	14.731					0.004				57.387	18.994	3.771
2.8128	-0.22	-0.079			1.5831	7.036	592.964	1.58355	30.768	1.6335	298.827	1.58265	12.228	1.58355	15.433					0.001				57.477	18.974	3.768
2.8184	-0.221	-0.079			1.5858	7.386	592.614	1.5867	32.075	1.6362	310.582	1.58535	13.179	1.58625	16.204					-0.002				57.568	18.955	3.766
2.824	-0.221	-0.078			1.58895	7.858	592.142	1.58985	33.589	1.63935	321.806	1.5885	14.233	1.5894	17.054					0.026				57.658	18.935	3.764
2.8288	-0.222	-0.079			1.5921	8.464	591.536	1.59255	35.335	1.6425	332.425	1.59165	15.407	1.59255	18					-0.034				57.748	18.914	3.761
2.8344	-0.221	-0.079			1.5948	9.222	590.778	1.5957	37.343	1.6452	342.363	1.59435	16.709	1.59525	19.057					-0.014				57.838	18.893	3.759
2.84	-0.219	-0.08			1.59795	10.142	589.858	1.59885	39.641	1.64835	351.551	1.5975	18.157	1.5984	20.244					-0.011				57.928	18.871	3.756
2.8448	-0.217	-0.082			1.6011	11.232	588.768	1.60155	42.262	1.6515	359.924	1.60065	19.774	1.60155	21.58					0.003				58.018	18.849	3.754
2.8504	-0.216	-0.082			1.6038	12.507	587.493	1.6047	45.236	1.6542	367.431	1.60335	21.577	1.60425	23.087					0.029				58.108	18.826	3.751
2.856	-0.216	-0.082			1.60695	13.976	586.024	1.6074	48.595	1.65735	374.032	1.6065	23.588	1.6074	24.788					-0.021				58.198	18.803	3.748
2.8608	-0.216	-0.082			1.6101	15.657	584.343	1.61055	52.372	1.6605	379.701	1.60965	25.829	1.61055	26.715					-0.003				58.288	18.778	3.745
2.8664	-0.214	-0.082			1.6128	17.567	582.433	1.6137	56.592	1.6632	384.421	1.61235	28.327	1.61325	28.898					-0.008				58.378	18.754	3.742
2.872	-0.213	-0.082			1.61595	19.717	580.283	1.6164	61.283	1.66635	388.181	1.6155	31.112	1.6164	31.37					-0.009				58.468	18.728	3.74
2.8768	-0.212	-0.082			1.6191	22.116	577.884	1.61955	66.469	1.6695	390.98	1.61865	34.209	1.61955	34.164					0.018				58.559	18.702	3.736
2.8824	-0.211	-0.081			1.6218	24.767	575.233	1.6227	72.174	1.6722	392.816	1.62135	37.647	1.62225	37.316					-0.003				58.649	18.676	3.733
2.888	-0.208	-0.08			1.62495	27.673	572.327	1.6254	78.424	1.67535	393.699	1.6245	41.457	1.6254	40.864					0.002				58.739	18.648	3.73
2.8928	-0.207	-0.081			1.6281	30.816	569.184	1.62855	85.235	1.6785	393.649	1.62765	45.67	1.62855	44.845					-0.001				58.829	18.62	3.727
2.8984	-0.206	-0.081			1.6308	34.182	565.818	1.6317	92.621	1.6812	392.691	1.63035	50.314	1.63125	49.294					0.011				58.919	18.591	3.723
2.904	-0.206	-0.082			1.63395	37.763	562.237	1.6344	100.585	1.68435	390.866	1.6335	55.415	1.6344	54.245					-0.013				59.009	18.562	3.72
2.9088	-0.208	-0.082			1.6371	41.544	558.456	1.63755	109.122	1.6875	388.215	1.63665	60.995	1.63755	59.732					0.023				59.099	18.531	3.716
2.9144	-0.21	-0.082			1.6398	45.505	554.495	1.6407	118.215	1.6902	384.775	1.63935	67.079	1.64025	65.791					0.008				59.189	18.5	3.713
2.92	-0.211	-0.082			1.64295	49.613	550.387	1.6434	127.844	1.69335	380.587	1.6425	73.688	1.6434	72.452					0.013				59.279	18.469	3.709
2.9248	-0.212	-0.082			1.6461	53.842	546.158	1.64655	137.983	1.6965	375.696	1.64565	80.838	1.64655	79.74					0.003				59.369	18.436	3.705
2.9304	-0.212	-0.082			1.6488	58.155	541.845	1.6497	148.606	1.6992	370.152	1.64835	88.541	1.64925	87.678					0.013				59.459	18.402	3.701
2.936	-0.211	-0.081			1.65195	62.513	537.487	1.6524	159.682	1.70235	364.012	1.6515	96.799	1.6524	96.279					0.017				59.55	18.368	3.697
2.9408	-0.21	-0.081			1.6551	66.864	533.136	1.65555	171.172	1.7055	357.333	1.65465	105.61	1.65555	105.547					0.002				59.64	18.333	3.693
2.9464	-0.209	-0.081			1.6578	71.158	528.842	1.6587	183.026	1.7082	350.174	1.65735	114.966	1.65825	115.476					0.019				59.73	18.297	3.689
2.952	-0.209	-0.081			1.66095	75.347	524.653	1.6614	195.183	1.71135	342.596	1.6605	124.848	1.6614	126.046					0.008				59.82	18.26	3.685
2.9568	-0.209	-0.082			1.66365	79.391	520.609	1.66455	207.571	1.7145	334.649	1.66365	135.234	1.66455	137.238					0.027				59.91	18.222	3.68
2.9624	-0.209	-0.083			1.6668	83.241	516.759	1.6677	220.108	1.7172	326.382	1.66635	146.096	1.66725	149.02					-0.003				60	18.184	3.676
2.968	-0.21	-0.084			1.66995	86.851	513.149	1.6704	232.71	1.72035	317.841	1.6695	157.401	1.6704	161.35					0.006				60.09	18.144	3.671
2.9728	-0.209	-0.085			1.67265	90.179	509.821	1.67355	245.3	1.7235	309.071	1.67265	169.105	1.67355	174.181					0.022				60.18	18.103	3.666
2.9784	-0.208	-0.085			1.6758	93.186	506.814	1.6767	257.804	1.7262	300.119	1.67535	181.155	1.67625	187.45					0.023				60.27	18.062	3.661
2.984	-0.207	-0.085			1.67895	95.832	504.168	1.6794	270.148	1.72935	291.037	1.6785	193.486	1.6794	201.082					-0.025				60.36	18.019	3.656
2.9888	-0.206	-0.085			1.68165	98.088	501.912	1.68255	282.256	1.7325	281.877	1.68165	206.032	1.68255	214.992					0.004				60.45	17.975	3.651
2.9944	-0.205	-0.085			1.6848	99.924	500.076	1.6857	294.048	1.7352	272.682	1.68435	218.718	1.68525	229.079					0.012				60.541	17.931	3.646
3	-0.204	-0.084			1.68795	101.326	498.674	1.6884	305.441	1.73835	263.49	1.6875	231.468	1.6884	243.241					0.017				60.631	17.885	3.64
3.0048	-0.203	-0.084			1.69065	102.284	497.716	1.69155	316.352	1.7415	254.329	1.69065	244.207	1.69155	257.374					0.035				60.721	17.838	3.635
3.0104	-0.204	-0.083			1.6938	102.792	497.208	1.6947	326.701	1.7442	245.225	1.69335	256.858	1.69425	271.375					-0.024				60.811	17.791	3.629
3.016	-0.204	-0.082			1.69695	102.849	497.151	1.69785	336.419	1.74735	236.204	1.6965	269.342	1.6974	285.133					-0.013				60.901	17.742	3.623
3.0208	-0.205	-0.08			1.69965	102.463	497.537	1.70055	345.451	1.7505	227.288	1.69965	281.576	1.70055	298.536					-0.025				60.991	17.692	3.617
3.0264	-0.206	-0.078			1.7028	101.65	498.35	1.7037	353.754	1.7532	218.505	1.70235	293.483	1.70325	311.47					0.002				61.081	17.64	3.611
3.032	-0.207	-0.077			1.70595	100.434	499.566	1.70685	361.29	1.75635	209.886	1.7055	304.978	1.7064	323.827					-0.009				61.171	17.588	3.605
3.0368	-0.207	-0.077			1.70865	98.844	501.156	1.70955	368.021	1.7595	201.453	1.70865	315.979	1.70955	335.494					-0.008				61.261	17.534	3.599
3.0424	-0.207	-0.078			1.7118	96.903	503.097	1.7127	373.914	1.7622	193.226	1.71135	326.409	1.71225	346.361					-0.009				61.351	17.48	3.592
3.048	-0.207	-0.079			1.71495	94.647	505.353	1.71585	378.938	1.76535	185.211	1.7145	336.201	1.7154	356.335					0.014				61.441	17.424	3.585
3.0528	-0.207	-0.079			1.71765	92.113	507.887	1.71855	383.072	1.7685	177.417	1.71765	345.297	1.71855	365.337					-0.013				61.532	17.366	3.579
3.0584	-0.208	-0.079			1.7208	89.333	510.667	1.7217	386.306	1.7712	169.847	1.72035	353.645	1.72125	373.295					-0.038				61.622	17.308	3.572
3.064	-0.21	-0.08			1.72395	86.343	513.657	1.72485	388.64	1.77435	162.506	1.7235	361.196	1.7244	380.148					0.031				61.712	17.248	3.564
3.0688	-0.212	-0.08			1.72665	83.182	516.818	1.72755	390.085	1.7775	155.398	1.72665	367.911	1.72755	385.841					-0.031				61.802	17.187	3.557
3.0744	-0.213	-0.08			1.7298	79.889	520.111	1.7307	390.658	1.7802	148.534	1.72935	373.758	1.73025	390.341					0.022				61.892	17.125	3.55
3.08	-0.212	-0.08			1.73295	76.506	523.494	1.73385	390.382	1.78335	141.922	1.7325	378.708	1.7334	393.619					0.015				61.982	17.061	3.542
3.0848	-0.212	-0.081			1.73565	73.066	526.934	1.73655	389.277	1.7865	135.566	1.73565	382.743	1.73655	395.662					0.043				62.072	16.996	3.534
3.0904	-0.211	-0.082			1.7388	69.599	530.401	1.7397	387.367	1.7892	129.459	1.73835	385.852	1.73925	396.476					-0.011				62.162	16.93	3.526
3.096	-0.21	-0.084			1.74195	66.133	533.867	1.74285	384.686	1.79235	123.593	1.7415	388.04	1.7424	396.076					-0.007				62.252	16.862	3.518
3.1008	-0.208	-0.084			1.74465	62.685	537.315	1.74555	381.272	1.7955	117.96	1.74465	389.314	1.74555	394.491					0.032				62.342	16.793	3.509
3.1064	-0.207	-0.083			1.7478	59.278	540.722	1.7487	377.168	1.7982	112.555	1.74735	389.691	1.74825	391.759					-2.664e-05				62.432	16.723	3.501
3.112	-0.206	-0.083			1.75095	55.94	544.06	1.75185	372.42	1.80135	107.375	1.7505	389.185	1.7514	387.928					0.055				62.523	16.651	3.492
3.1168	-0.205	-0.082			1.7541	52.686	547.314	1.75455	367.079	1.8045	102.417	1.75365	387.824	1.75455	383.054					0.034				62.613	16.577	3.483
3.1224	-0.205	-0.082			1.7568	49.536	550.464	1.7577	361.191	1.8072	97.684	1.75635	385.634	1.75725	377.199					0.027				62.703	16.503	3.474
3.128	-0.204	-0.081			1.75995	46.508	553.492	1.76085	354.8	1.81035	93.171	1.7595	382.65	1.7604	370.439					-0.002				62.793	16.426	3.464
3.1328	-0.204	-0.081			1.7631	43.616	556.384	1.76355	347.953	1.8135	88.872	1.76265	378.914	1.76355	362.859					0.024				62.883	16.349	3.455
3.1384	-0.204	-0.082			1.7658	40.86	559.14	1.7667	340.697	1.8162	84.775	1.76535	374.474	1.76625	354.545					0.011				62.973	16.27	3.445
3.144	-0.205	-0.083			1.76895	38.235	561.765	1.76985	333.082	1.81935	80.865	1.7685	369.382	1.7694	345.585					0.014				63.063	16.189	3.435
3.1488	-0.205	-0.084			1.7721	35.744	564.256	1.77255	325.16	1.8225	77.135	1.77165	363.685	1.77255	336.06					0.026				63.153	16.107	3.425
3.1544	-0.204	-0.085			1.7748	33.386	566.614	1.7757	316.98	1.8252	73.576	1.77435	357.432	1.77525	326.053					-0.013				63.243	16.023	3.414
3.16	-0.204	-0.086			1.77795	31.164	568.836	1.77885	308.59	1.82835	70.181	1.7775	350.671	1.7784	315.644					0.002				63.333	15.938	3.404
3.1648	-0.203	-0.086			1.7811	29.068	570.932	1.78155	300.035	1.8315	66.945	1.78065	343.455	1.78155	304.911					0.012				63.423	15.852	3.393
3.1704	-0.201	-0.087			1.7838	27.103	572.897	1.7847	291.352	1.8342	63.867	1.78335	335.832	1.78425	293.935					-0.01				63.514	15.763	3.382
3.176	-0.2	-0.087			1.78695	25.27	574.73	1.78785	282.577	1.83735	60.941	1.7865	327.857	1.7874	282.801					0.027				63.604	15.674	3.371
3.1808	-0.199	-0.087			1.7901	23.561	576.439	1.79055	273.745	1.8405	58.16	1.78965	319.586	1.79055	271.591					-0.026				63.694	15.583	3.359
3.1864	-0.198	-0.087			1.7928	21.968	578.032	1.7937	264.89	1.8432	55.512	1.79235	311.068	1.79325	260.376					-0.002				63.784	15.49	3.347
3.192	-0.198	-0.086			1.79595	20.48	579.52	1.79685	256.049	1.84635	52.99	1.7955	302.352	1.7964	249.214					0.026				63.874	15.396	3.335
3.1968	-0.199	-0.085			1.7991	19.095	580.905	1.79955	247.255	1.8495	50.586	1.79865	293.482	1.79955	238.156					-0.032				63.964	15.3	3.323
3.2024	-0.2	-0.084			1.8018	17.807	582.193	1.8027	238.54	1.8522	48.296	1.80135	284.496	1.80225	227.244					-0.01				64.054	15.203	3.31
3.208	-0.201	-0.084			1.80495	16.608	583.392	1.80585	229.926	1.85535	46.113	1.8045	275.434	1.8054	216.517					-0.015				64.144	15.104	3.298
3.2128	-0.2	-0.084			1.8081	15.497	584.503	1.80855	221.435	1.8585	44.034	1.80765	266.33	1.80855	206.016					0.009				64.234	15.004	3.285
3.2184	-0.199	-0.084			1.8108	14.465	585.535	1.8117	213.085	1.8612	42.059	1.81035	257.222	1.81125	195.775					0.006				64.324	14.902	3.271
3.224	-0.197	-0.084			1.81395	13.511	586.489	1.8144	204.89	1.86435	40.183	1.8135	248.153	1.8144	185.833					0.003				64.414	14.799	3.258
3.2288	-0.196	-0.084			1.81665	12.624	587.376	1.81755	196.865	1.8675	38.4	1.81665	239.16	1.81755	176.22					0.002				64.505	14.694	3.244
3.2344	-0.195	-0.084			1.8198	11.804	588.196	1.8207	189.025	1.8702	36.702	1.81935	230.265	1.82025	166.955					0.009				64.595	14.588	3.23
3.24	-0.195	-0.082			1.82295	11.048	588.952	1.82385	181.386	1.87335	35.083	1.8225	221.491	1.8234	158.047					0.027				64.685	14.48	3.216
3.2448	-0.196	-0.082			1.8261	10.35	589.65	1.82655	173.961	1.8765	33.539	1.82565	212.862	1.82655	149.499					0.003				64.775	14.371	3.201
3.2504	-0.196	-0.082			1.8288	9.701	590.299	1.8297	166.755	1.8792	32.065	1.82835	204.399	1.82925	141.314					0.004				64.865	14.26	3.186
3.256	-0.197	-0.082			1.83195	9.096	590.904	1.8324	159.772	1.88235	30.659	1.8315	196.114	1.8324	133.489					-0.053				64.955	14.148	3.171
3.2608	-0.197	-0.082			1.83465	8.531	591.469	1.83555	153.014	1.8855	29.319	1.83465	188.019	1.83555	126.022									65.045	14.034	3.156
3.2664	-0.197	-0.082			1.8378	8.008	591.992	1.8387	146.482	1.8882	28.044	1.83735	180.131	1.83825	118.916									65.135	13.92	3.14
3.272	-0.196	-0.082			1.84095	7.524	592.476	1.84185	140.176	1.89135	26.83	1.8405	172.468	1.8414	112.171									65.225	13.803	3.125
3.2768	-0.193	-0.082			1.8441	7.079	592.921	1.84455	134.097	1.8945	25.673	1.84365	165.039	1.84455	105.78									65.315	13.686	3.108
3.2824	-0.191	-0.081			1.8468	6.671	593.329	1.8477	128.245	1.8972	24.569	1.84635	157.846	1.84725	99.732									65.405	13.567	3.092
3.288	-0.188	-0.081			1.84995	6.306	593.694	1.8504	122.622	1.90035	23.511	1.8495	150.892	1.8504	94.016									65.495	13.447	3.075
3.2928	-0.187	-0.08			1.85265	5.977	594.023	1.85355	117.225	1.9035	22.498	1.85265	144.175	1.85355	88.616									65.586	13.325	3.058
3.2984	-0.186	-0.079			1.8558	5.677	594.323	1.8567	112.046	1.9062	21.531	1.85535	137.698	1.85625	83.517									65.676	13.203	3.041
3.304	-0.186	-0.078			1.85895	5.4	594.6	1.85985	107.08	1.90935	20.608	1.8585	131.458	1.8594	78.704									65.766	13.079	3.024
3.3088	-0.187	-0.077			1.8621	5.15	594.85	1.86255	102.322	1.9125	19.729	1.86165	125.455	1.86255	74.167									65.856	12.954	3.006
3.3144	-0.188	-0.077			1.8648	4.923	595.077	1.8657	97.765	1.9152	18.89	1.86435	119.693	1.86525	69.896									65.946	12.827	2.988
3.32	-0.189	-0.079			1.86795	4.718	595.282	1.8684	93.404	1.91835	18.093	1.8675	114.169	1.8684	65.883									66.036	12.7	2.969
3.3248	-0.19	-0.081			1.87065	4.535	595.465	1.87155	89.235	1.9215	17.333	1.87065	108.879	1.87155	62.116									66.126	12.572	2.951
3.3304	-0.19	-0.083			1.8738	4.37	595.63	1.8747	85.253	1.9242	16.606	1.87335	103.819	1.87425	58.579									66.216	12.442	2.932
3.336	-0.189	-0.085			1.87695	4.222	595.778	1.87785	81.454	1.92735	15.911	1.8765	98.981	1.8774	55.257									66.306	12.312	2.913
3.3408	-0.188	-0.086			1.8801	4.091	595.909	1.88055	77.829	1.9305	15.248	1.87965	94.357	1.88055	52.138									66.396	12.181	2.893
3.3464	-0.188	-0.086			1.8828	3.972	596.028	1.8837	74.371	1.9332	14.617	1.88235	89.937	1.88325	49.209									66.486	12.048	2.874
3.352	-0.188	-0.084			1.88595	3.867	596.133	1.8864	71.071	1.93635	14.015	1.8855	85.714	1.8864	46.458									66.577	11.915	2.854
3.3568	-0.188	-0.082			1.88865	3.774	596.226	1.88955	67.922	1.9395	13.44	1.88865	81.685	1.88955	43.874									66.667	11.781	2.834
3.3624	-0.189	-0.08			1.8918	3.695	596.305	1.8927	64.917	1.9422	12.89	1.89135	77.848	1.89225	41.452									66.757	11.647	2.813
3.368	-0.189	-0.078			1.89495	3.631	596.369	1.89585	62.052	1.94535	12.365	1.8945	74.194	1.8954	39.179									66.847	11.511	2.792
3.3728	-0.189	-0.077			1.8981	3.579	596.421	1.89855	59.322	1.9485	11.861	1.89765	70.715	1.89855	37.05									66.937	11.375	2.772
3.3784	-0.188	-0.076			1.9008	3.541	596.459	1.9017	56.721	1.9512	11.378	1.90035	67.402	1.90125	35.05									67.027	11.239	2.75
3.384	-0.187	-0.075			1.90395	3.51	596.49	1.9044	54.242	1.95435	10.917	1.9035	64.247	1.9044	33.172									67.117	11.101	2.729
3.3888	-0.186	-0.075			1.90665	3.483	596.517	1.90755	51.879	1.9575	10.476	1.90665	61.242	1.90755	31.408									67.207	10.963	2.707
3.3944	-0.185	-0.074			1.9098	3.462	596.538	1.9107	49.626	1.9602	10.056	1.90935	58.38	1.91025	29.751									67.297	10.825	2.685
3.4	-0.184	-0.074			1.91295	3.443	596.557	1.91385	47.479	1.96335	9.654	1.9125	55.656	1.9134	28.194									67.387	10.686	2.663
3.4048	-0.182	-0.074			1.9161	3.424	596.576	1.91655	45.432	1.9665	9.271	1.91565	53.066	1.91655	26.733									67.477	10.547	2.641
3.4104	-0.182	-0.075			1.9188	3.409	596.591	1.9197	43.48	1.9692	8.908	1.91835	50.602	1.91925	25.362									67.568	10.408	2.618
3.416	-0.18	-0.078			1.92195	3.393	596.607	1.92285	41.62	1.97235	8.561	1.9215	48.259	1.9224	24.075									67.658	10.268	2.595
3.4208	-0.179	-0.079			1.92465	3.381	596.619	1.92555	39.849	1.9755	8.229	1.92465	46.031	1.92555	22.866									67.748	10.129	2.572
3.4264	-0.178	-0.081			1.9278	3.364	596.636	1.9287	38.161	1.9782	7.912	1.92735	43.915	1.92825	21.73									67.838	9.989	2.549
3.432	-0.177	-0.082			1.93095	3.347	596.653	1.93185	36.551	1.98135	7.61	1.9305	41.901	1.9314	20.662									67.928	9.849	2.525
3.4368	-0.175	-0.082			1.9341	3.328	596.672	1.93455	35.016	1.9845	7.32	1.93365	39.983	1.93455	19.659									68.018	9.709	2.501
3.4424	-0.174	-0.082			1.9368	3.309	596.691	1.9377	33.552	1.9872	7.041	1.93635	38.157	1.93725	18.714									68.108	9.568	2.477
3.448	-0.174	-0.08			1.93995	3.293	596.707	1.94085	32.156	1.99035	6.776	1.9395	36.42	1.9404	17.825									68.198	9.429	2.453
3.4528	-0.173	-0.08			1.94265	3.273	596.727	1.94355	30.823	1.9935	6.521	1.94265	34.769	1.94355	16.989									68.288	9.289	2.429
3.4584	-0.173	-0.08			1.9458	3.252	596.748	1.9467	29.553	1.9962	6.278	1.94535	33.197	1.94625	16.202									68.378	9.149	2.404
3.464	-0.172	-0.08			1.94895	3.226	596.774	1.9494	28.342	1.99935	6.047	1.9485	31.7	1.9494	15.461									68.468	9.01	2.38
3.4688	-0.172	-0.081			1.9521	3.195	596.805	1.95255	27.187	2.0025	5.826	1.95165	30.278	1.95255	14.762									68.559	8.871	2.355
3.4744	-0.173	-0.082			1.9548	3.157	596.843	1.9557	26.084	2.0052	5.612	1.95435	28.924	1.95525	14.1									68.649	8.732	2.33
3.48	-0.172	-0.083			1.95795	3.114	596.886	1.95885	25.033	2.00835	5.406	1.9575	27.637	1.9584	13.474									68.739	8.594	2.305
3.4848	-0.171	-0.085			1.96065	3.068	596.932	1.96155	24.028	2.0115	5.21	1.96065	26.41	1.96155	12.884									68.829	8.456	2.28
3.4904	-0.17	-0.086			1.9638	3.018	596.982	1.9647	23.069	2.0142	5.023	1.96335	25.241	1.96425	12.327									68.919	8.318	2.254
3.496	-0.169	-0.086			1.96695	2.968	597.032	1.9674	22.152	2.01735	4.846	1.9665	24.127	1.9674	11.801									69.009	8.182	2.229
3.5008	-0.167	-0.086			1.9701	2.921	597.079	1.97055	21.276	2.0205	4.673	1.96965	23.068	1.97055	11.306									69.099	8.045	2.203
3.5064	-0.165	-0.085			1.9728	2.873	597.127	1.9737	20.439	2.0232	4.509	1.97235	22.061	1.97325	10.839									69.189	7.91	2.177
3.512	-0.164	-0.084			1.97595	2.83	597.17	1.97685	19.64	2.02635	4.353	1.9755	21.1	1.9764	10.399									69.279	7.775	2.152
3.5168	-0.162	-0.083			1.9791	2.787	597.213	1.97955	18.878	2.0295	4.205	1.97865	20.184	1.97955	9.983									69.369	7.641	2.126
3.5224	-0.161	-0.081			1.9818	2.751	597.249	1.9827	18.149	2.0322	4.065	1.98135	19.311	1.98225	9.589									69.459	7.508	2.1
3.528	-0.161	-0.081			1.98495	2.725	597.275	1.9854	17.453	2.03535	3.933	1.9845	18.481	1.9854	9.216									69.55	7.376	2.074
3.5328	-0.161	-0.082			1.9881	2.704	597.296	1.98855	16.789	2.0385	3.808	1.98765	17.688	1.98855	8.862									69.64	7.244	2.048
3.5384	-0.161	-0.082			1.9908	2.689	597.311	1.9917	16.155	2.0412	3.689	1.99035	16.932	1.99125	8.526									69.73	7.114	2.021
3.544	-0.162	-0.083			1.99395	2.682	597.318	1.99485	15.55	2.04435	3.575	1.9935	16.214	1.9944	8.209									69.82	6.984	1.995
3.5488	-0.162	-0.085			1.9971	2.687	597.313	1.99755	14.971	2.0475	3.463	1.99665	15.533	1.99755	7.91									69.91	6.856	1.969
3.5544	-0.163	-0.087			1.9998	2.708	597.292	2.0007	14.418	2.0502	3.353	1.99935	14.881	2.00025	7.627									70	6.728	1.943
3.56	-0.164	-0.089			2.00295	2.749	597.251	2.0034	13.889	2.05335	3.246	2.0025	14.256	2.0034	7.36									70.09	6.602	1.916
3.5648	-0.165	-0.09			2.00565	2.82	597.18	2.00655	13.384	2.0565	3.144	2.00565	13.659	2.00655	7.107									70.18	6.477	1.89
3.5704	-0.166	-0.09			2.0088	2.923	597.077	2.0097	12.901	2.0592	3.045	2.00835	13.091	2.00925	6.867									70.27	6.353	1.864
3.576	-0.166	-0.09			2.01195	3.076	596.924	2.01285	12.439	2.06235	2.954	2.0115	12.55	2.0124	6.638									70.36	6.23	1.838
3.5808	-0.166	-0.09			2.0151	3.283	596.717	2.01555	11.995	2.0655	2.87	2.01465	12.031	2.01555	6.42									70.45	6.108	1.811
3.5864	-0.166	-0.089			2.0178	3.56	596.44	2.0187	11.569	2.0682	2.789	2.01735	11.538	2.01825	6.213									70.541	5.988	1.785
3.592	-0.165	-0.087			2.02095	3.915	596.085	2.0214	11.162	2.07135	2.711	2.0205	11.071	2.0214	6.017									70.631	5.869	1.759
3.5968	-0.163	-0.085			2.02365	4.361	595.639	2.02455	10.771	2.0745	2.637	2.02365	10.625	2.02455	5.83									70.721	5.751	1.733
3.6024	-0.16	-0.085			2.0268	4.919	595.081	2.0277	10.398	2.0772	2.566	2.02635	10.2	2.02725	5.651									70.811	5.635	1.707
3.608	-0.157	-0.086			2.02995	5.608	594.392	2.03085	10.043	2.08035	2.496	2.0295	9.795	2.0304	5.482									70.901	5.52	1.681
3.6128	-0.155	-0.087			2.0331	6.447	593.553	2.03355	9.703	2.0835	2.426	2.03265	9.408	2.03355	5.318									70.991	5.406	1.655
3.6184	-0.153	-0.087			2.0358	7.46	592.54	2.0367	9.378	2.0862	2.361	2.03535	9.038	2.03625	5.16									71.081	5.294	1.629
3.624	-0.153	-0.087			2.03895	8.669	591.331	2.0394	9.068	2.08935	2.298	2.0385	8.683	2.0394	5.009									71.171	5.183	1.604
3.6288	-0.153	-0.086			2.04165	10.097	589.903	2.04255	8.769	2.0925	2.238	2.04165	8.345	2.04255	4.865									71.261	5.074	1.578
3.6344	-0.154	-0.084			2.0448	11.766	588.234	2.0457	8.482	2.0952	2.18	2.04435	8.022	2.04525	4.729									71.351	4.966	1.553
3.64	-0.155	-0.081			2.04795	13.697	586.303	2.04885	8.208	2.09835	2.125	2.0475	7.711	2.0484	4.601									71.441	4.86	1.527
3.6448	-0.155	-0.079			2.0511	15.924	584.076	2.05155	7.946	2.1015	2.073	2.05065	7.414	2.05155	4.48									71.532	4.755	1.502
3.6504	-0.155	-0.078			2.0538	18.468	581.532	2.0547	7.693	2.1042	2.023	2.05335	7.132	2.05425	4.366									71.622	4.651	1.477
3.656	-0.156	-0.079			2.05695	21.35	578.65	2.0574	7.452	2.10735	1.975	2.0565	6.861	2.0574	4.256									71.712	4.549	1.452
3.6608	-0.156	-0.08			2.05965	24.593	575.407	2.06055	7.22	2.1105	1.928	2.05965	6.601	2.06055	4.149									71.802	4.449	1.427
3.6664	-0.156	-0.081			2.0628	28.21	571.79	2.0637	6.997	2.1132	1.88	2.06235	6.352	2.06325	4.043									71.892	4.35	1.403
3.672	-0.156	-0.082			2.06595	32.203	567.797	2.06685	6.782	2.11635	1.834	2.0655	6.116	2.0664	3.94									71.982	4.253	1.378
3.6768	-0.156	-0.083			2.0691	36.571	563.429	2.06955	6.575	2.1195	1.79	2.06865	5.892	2.06955	3.842									72.072	4.157	1.354
3.6824	-0.156	-0.084			2.0718	41.313	558.687	2.0727	6.378	2.1222	1.747	2.07135	5.677	2.07225	3.748									72.162	4.062	1.33
3.688	-0.156	-0.085			2.07495	46.415	553.585	2.0754	6.19	2.12535	1.703	2.0745	5.474	2.0754	3.659									72.252	3.969	1.306
3.6928	-0.156	-0.085			2.07765	51.863	548.137	2.07855	6.01	2.1285	1.664	2.07765	5.278	2.07855	3.576									72.342	3.878	1.282
3.6984	-0.155	-0.085			2.0808	57.621	542.379	2.0817	5.836	2.1312	1.627	2.08035	5.092	2.08125	3.497									72.432	3.788	1.259
3.704	-0.155	-0.086			2.08395	63.658	536.342	2.08485	5.67	2.13435	1.594	2.0835	4.913	2.0844	3.423									72.523	3.7	1.236
3.7088	-0.155	-0.087			2.0871	69.921	530.079	2.08755	5.508	2.1375	1.561	2.08665	4.742	2.08755	3.352									72.613	3.613	1.212
3.7144	-0.155	-0.088			2.0898	76.349	523.651	2.0907	5.353	2.1402	1.53	2.08935	4.579	2.09025	3.282									72.703	3.528	1.19
3.72	-0.154	-0.088			2.09295	82.877	517.123	2.0934	5.203	2.14335	1.5	2.0925	4.425	2.0934	3.214									72.793	3.444	1.167
3.7248	-0.154	-0.089			2.09565	89.431	510.569	2.09655	5.059	2.1465	1.471	2.09565	4.279	2.09655	3.146									72.883	3.362	1.145
3.7304	-0.155	-0.089			2.0988	95.947	504.053	2.0997	4.923	2.1492	1.442	2.09835	4.14	2.09925	3.081									72.973	3.281	1.123
3.736	-0.156	-0.089			2.10195	102.351	497.649	2.10285	4.792	2.15235	1.412	2.1015	4.006	2.1024	3.018									73.063	3.202	1.101
3.7408	-0.158	-0.089			2.1051	108.562	491.438	2.10555	4.666	2.1555	1.384	2.10465	3.876	2.10555	2.955									73.153	3.124	1.079
3.7464	-0.159	-0.087			2.1078	114.501	485.499	2.1087	4.545	2.1582	1.356	2.10735	3.749	2.10825	2.895									73.243	3.048	1.058
3.752	-0.159	-0.085			2.11095	120.082	479.918	2.1114	4.43	2.16135	1.329	2.1105	3.624	2.1114	2.837									73.333	2.973	1.036
3.7568	-0.159	-0.083			2.11365	125.232	474.768	2.11455	4.317	2.1645	1.304	2.11365	3.503	2.11455	2.783									73.423	2.899	1.016
3.7624	-0.159	-0.082			2.1168	129.874	470.126	2.1177	4.208	2.1672	1.281	2.11635	3.389	2.11725	2.729									73.514	2.827	0.995
3.768	-0.157	-0.082			2.11995	133.944	466.056	2.12085	4.102	2.17035	1.26	2.1195	3.281	2.1204	2.677									73.604	2.757	0.974
3.7728	-0.156	-0.082			2.1231	137.386	462.614	2.12355	4	2.1735	1.24	2.12265	3.178	2.12355	2.628									73.694	2.687	0.954
3.7784	-0.155	-0.082			2.1258	140.166	459.834	2.1267	3.902	2.1762	1.22	2.12535	3.08	2.12625	2.581									73.784	2.62	0.934
3.784	-0.154	-0.082			2.12895	142.25	457.75	2.1294	3.808	2.17935	1.201	2.1285	2.988	2.1294	2.535									73.874	2.553	0.915
3.7888	-0.155	-0.082			2.13165	143.623	456.377	2.13255	3.717	2.1825	1.182	2.13165	2.898	2.13255	2.49									73.964	2.488	0.896
3.7944	-0.155	-0.083			2.1348	144.279	455.721	2.1357	3.63	2.1852	1.164	2.13435	2.812	2.13525	2.448									74.054	2.424	0.876
3.8	-0.156	-0.084			2.13795	144.229	455.771	2.13885	3.546	2.18835	1.145	2.1375	2.728	2.1384	2.408									74.144	2.362	0.858
3.8048	-0.155	-0.085			2.1411	143.485	456.515	2.14155	3.465	2.1915	1.126	2.14065	2.648	2.14155	2.37									74.234	2.301	0.839
3.8104	-0.154	-0.087			2.1438	142.076	457.924	2.1447	3.388	2.1942	1.109	2.14335	2.572	2.14425	2.331									74.324	2.241	0.821
3.816	-0.154	-0.088			2.14695	140.035	459.965	2.14785	3.314	2.19735	1.094	2.1465	2.502	2.1474	2.293									74.414	2.182	0.803
3.8208	-0.154	-0.09			2.14965	137.405	462.595	2.15055	3.243	2.2005	1.082	2.14965	2.437	2.15055	2.256									74.505	2.125	0.785
3.8264	-0.154	-0.091			2.1528	134.237	465.763	2.1537	3.173	2.2032	1.069	2.15235	2.373	2.15325	2.22									74.595	2.069	0.768
3.832	-0.154	-0.091			2.15595	130.582	469.418	2.15685	3.107	2.20635	1.054	2.1555	2.309	2.1564	2.183									74.685	2.014	0.751
3.8368	-0.155	-0.09			2.1591	126.505	473.495	2.15955	3.041	2.2095	1.039	2.15865	2.244	2.15955	2.148									74.775	1.96	0.734
3.8424	-0.156	-0.088			2.1618	122.073	477.927	2.1627	2.976	2.2122	1.024	2.16135	2.182	2.16225	2.115									74.865	1.908	0.717
3.848	-0.157	-0.086			2.16495	117.357	482.643	2.16585	2.913	2.21535	1.01	2.1645	2.121	2.1654	2.086									74.955	1.856	0.701
3.8528	-0.157	-0.085			2.16765	112.422	487.578	2.16855	2.851	2.2185	0.995	2.16765	2.063	2.16855	2.057									75.045	1.806	0.685
3.8584	-0.158	-0.084			2.1708	107.329	492.671	2.1717	2.792	2.2212	0.981	2.17035	2.009	2.17125	2.03									75.135	1.757	0.669
3.864	-0.158	-0.084			2.17395	102.143	497.857	2.1744	2.737	2.22435	0.969	2.1735	1.962	2.1744	2.003									75.225	1.709	0.653
3.8688	-0.16	-0.086			2.1771	96.92	503.08	2.17755	2.684	2.2275	0.958	2.17665	1.917	2.17755	1.979									75.315	1.662	0.638
3.8744	-0.16	-0.088			2.1798	91.705	508.295	2.1807	2.633	2.2302	0.947	2.17935	1.871	2.18025	1.955									75.405	1.616	0.623
3.88	-0.158	-0.089			2.18295	86.539	513.461	2.18385	2.584	2.23335	0.935	2.1825	1.823	2.1834	1.932									75.495	1.572	0.608
3.8848	-0.156	-0.089			2.18565	81.46	518.54	2.18655	2.536	2.2365	0.921	2.18565	1.777	2.18655	1.91									75.586	1.528	0.594
3.8904	-0.154	-0.089			2.1888	76.506	523.494	2.1897	2.489	2.2392	0.909	2.18835	1.731	2.18925	1.889									75.676	1.485	0.58
3.896	-0.151	-0.088			2.19195	71.702	528.298	2.1924	2.442	2.24235	0.897	2.1915	1.688	2.1924	1.868									75.766	1.443	0.566
3.9008	-0.149	-0.087			2.1951	67.072	532.928	2.19555	2.397	2.2455	0.888	2.19465	1.646	2.19555	1.845									75.856	1.403	0.552
3.9064	-0.149	-0.087			2.1978	62.63	537.37	2.1987	2.353	2.2482	0.882	2.19735	1.61	2.19825	1.822									75.946	1.363	0.539
3.912	-0.15	-0.087			2.20095	58.398	541.602	2.20185	2.311	2.25135	0.876	2.2005	1.578	2.2014	1.799									76.036	1.324	0.525
3.9168	-0.151	-0.087			2.2041	54.381	545.619	2.20455	2.27	2.2545	0.867	2.20365	1.545	2.20455	1.776									76.126	1.286	0.512
3.9224	-0.153	-0.088			2.2068	50.578	549.422	2.2077	2.23	2.2572	0.856	2.20635	1.514	2.20725	1.752									76.216	1.249	0.5
3.928	-0.154	-0.088			2.20995	46.992	553.008	2.2104	2.191	2.26035	0.845	2.2095	1.484	2.2104	1.73									76.306	1.213	0.487
3.9328	-0.154	-0.088			2.2131	43.623	556.377	2.21355	2.153	2.2635	0.835	2.21265	1.455	2.21355	1.71									76.396	1.178	0.475
3.9384	-0.155	-0.087			2.2158	40.469	559.531	2.2167	2.117	2.2662	0.824	2.21535	1.426	2.21625	1.692									76.486	1.144	0.463
3.944	-0.155	-0.086			2.21895	37.52	562.48	2.21985	2.082	2.26935	0.814	2.2185	1.397	2.2194	1.674									76.577	1.11	0.451
3.9488	-0.155	-0.086			2.2221	34.766	565.234	2.22255	2.049	2.2725	0.808	2.22165	1.369	2.22255	1.658									76.667	1.077	0.44
3.9544	-0.154	-0.086			2.2248	32.208	567.792	2.2257	2.017	2.2752	0.803	2.22435	1.34	2.22525	1.642									76.757	1.045	0.429
3.96	-0.153	-0.086			2.22795	29.833	570.167	2.2284	1.986	2.27835	0.799	2.2275	1.31	2.2284	1.626									76.847	1.014	0.418
3.9648	-0.152	-0.087			2.23065	27.63	572.37	2.23155	1.955	2.2815	0.793	2.23065	1.278	2.23155	1.61									76.937	0.984	0.407
3.9704	-0.151	-0.087			2.2338	25.585	574.415	2.2347	1.924	2.2842	0.787	2.23335	1.247	2.23425	1.593									77.027	0.954	0.396
3.976	-0.149	-0.089			2.23695	23.692	576.308	2.23785	1.894	2.28735	0.783	2.2365	1.218	2.2374	1.576									77.117	0.925	0.386
3.9808	-0.148	-0.09			2.2401	21.942	578.058	2.24055	1.865	2.2905	0.781	2.23965	1.19	2.24055	1.56									77.207	0.897	0.376
3.9864	-0.148	-0.092			2.2428	20.325	579.675	2.2437	1.837	2.2932	0.778	2.24235	1.163	2.24325	1.546									77.297	0.87	0.366
3.992	-0.149	-0.091			2.24595	18.833	581.167	2.2464	1.81	2.29635	0.775	2.2455	1.14	2.2464	1.533									77.387	0.843	0.356
3.9968	-0.149	-0.092			2.24865	17.459	582.541	2.24955	1.783	2.2995	0.772	2.24865	1.122	2.24955	1.519									77.477	0.817	0.346
4.0024	-0.149	-0.093			2.2518	16.198	583.802	2.2527	1.756	2.3022	0.769	2.25135	1.107	2.25225	1.506									77.568	0.791	0.337
4.008	-0.148	-0.094			2.25495	15.035	584.965	2.25585	1.729	2.30535	0.762	2.2545	1.094	2.2554	1.492									77.658	0.767	0.328
4.0128	-0.147	-0.093			2.2581	13.955	586.045	2.25855	1.703	2.3085	0.753	2.25765	1.082	2.25855	1.478									77.748	0.742	0.319
4.0184	-0.148	-0.09			2.2608	12.956	587.044	2.2617	1.679	2.3112	0.746	2.26035	1.067	2.26125	1.464									77.838	0.719	0.31
4.024	-0.148	-0.088			2.26395	12.033	587.967	2.2644	1.657	2.31435	0.741	2.2635	1.05	2.2644	1.452									77.928	0.696	0.302
4.0288	-0.149	-0.086			2.26665	11.179	588.821	2.26755	1.635	2.3175	0.736	2.26665	1.031	2.26755	1.441									78.018	0.674	0.294
4.0344	-0.151	-0.084			2.2698	10.395	589.605	2.2707	1.614	2.3202	0.735	2.26935	1.009	2.27025	1.43									78.108	0.652	0.285
4.04	-0.153	-0.083			2.27295	9.673	590.327	2.27385	1.594	2.32335	0.734	2.2725	0.99	2.2734	1.418									78.198	0.631	0.277
4.0448	-0.154	-0.084			2.2761	9.015	590.985	2.27655	1.573	2.3265	0.734	2.27565	0.971	2.27655	1.405									78.288	0.61	0.27
4.0504	-0.154	-0.087			2.2788	8.411	591.589	2.2797	1.554	2.3292	0.733	2.27835	0.956	2.27925	1.393									78.378	0.59	0.262
4.056	-0.153	-0.09			2.28195	7.856	592.144	2.2824	1.534	2.33235	0.73	2.2815	0.942	2.2824	1.38									78.468	0.57	0.254
4.0608	-0.153	-0.091			2.28465	7.341	592.659	2.28555	1.516	2.3355	0.724	2.28465	0.93	2.28555	1.367									78.559	0.551	0.247
4.0664	-0.153	-0.092			2.2878	6.862	593.138	2.2887	1.498	2.3382	0.716	2.28735	0.918	2.28825	1.357									78.649	0.532	0.24
4.072	-0.153	-0.091			2.29095	6.421	593.579	2.29185	1.479	2.34135	0.71	2.2905	0.903	2.2914	1.348									78.739	0.514	0.233
4.0768	-0.152	-0.089			2.2941	6.013	593.987	2.29455	1.46	2.3445	0.703	2.29365	0.89	2.29455	1.338									78.829	0.496	0.226
4.0824	-0.151	-0.086			2.2968	5.641	594.359	2.2977	1.441	2.3472	0.699	2.29635	0.877	2.29725	1.329									78.919	0.479	0.22
4.088	-0.149	-0.083			2.29995	5.3	594.7	2.3004	1.422	2.35035	0.694	2.2995	0.865	2.3004	1.319									79.009	0.462	0.213
4.0928	-0.147	-0.082			2.30265	4.988	595.012	2.30355	1.402	2.3535	0.692	2.30265	0.853	2.30355	1.31									79.099	0.446	0.207
4.0984	-0.145	-0.08			2.3058	4.709	595.291	2.3067	1.384	2.3562	0.688	2.30535	0.842	2.30625	1.302									79.189	0.43	0.201
4.104	-0.143	-0.079			2.30895	4.461	595.539	2.30985	1.368	2.35935	0.684	2.3085	0.829	2.3094	1.293									79.279	0.415	0.195
4.1088	-0.143	-0.08			2.3121	4.234	595.766	2.31255	1.354	2.3625	0.681	2.31165	0.815	2.31255	1.284									79.369	0.4	0.189
4.1144	-0.143	-0.08			2.3148	4.032	595.968	2.3157	1.34	2.3652	0.675	2.31435	0.799	2.31525	1.276									79.459	0.385	0.183
4.12	-0.143	-0.08			2.31795	3.848	596.152	2.3184	1.326	2.36835	0.671	2.3175	0.782	2.3184	1.267									79.55	0.371	0.177
4.1248	-0.143	-0.081			2.32065	3.691	596.309	2.32155	1.312	2.3715	0.667	2.32065	0.766	2.32155	1.256									79.64	0.357	0.172
4.1304	-0.143	-0.081			2.3238	3.55	596.45	2.3247	1.298	2.3742	0.666	2.32335	0.752	2.32425	1.244									79.73	0.343	0.166
4.136	-0.144	-0.08			2.32695	3.421	596.579	2.32785	1.286	2.37735	0.666	2.3265	0.741	2.3274	1.234									79.82	0.33	0.161
4.1408	-0.144	-0.079			2.3301	3.302	596.698	2.33055	1.272	2.3805	0.666	2.32965	0.73	2.33055	1.223									79.91	0.317	0.156
4.1464	-0.145	-0.078			2.3328	3.197	596.803	2.3337	1.259	2.3832	0.665	2.33235	0.722	2.33325	1.212									80	0.305	0.151
4.152	-0.146	-0.078			2.33595	3.107	596.893	2.3364	1.246	2.38635	0.663	2.3355	0.716	2.3364	1.2									80.09	0.293	0.146
4.1568	-0.147	-0.078			2.33865	3.035	596.965	2.33955	1.235	2.3895	0.661	2.33865	0.709	2.33955	1.188									80.18	0.281	0.141
4.1624	-0.148	-0.079			2.3418	2.973	597.027	2.3427	1.223	2.3922	0.657	2.34135	0.701	2.34225	1.179									80.27	0.269	0.137
4.168	-0.149	-0.081			2.34495	2.925	597.075	2.34585	1.211	2.39535	0.654	2.3445	0.693	2.3454	1.17									80.36	0.258	0.132
4.1728	-0.149	-0.083			2.3481	2.887	597.113	2.34855	1.199	2.3985	0.649	2.34765	0.684	2.34855	1.162									80.45	0.247	0.128
4.1784	-0.149	-0.085			2.3508	2.854	597.146	2.3517	1.187	2.4012	0.645	2.35035	0.677	2.35125	1.156									80.541	0.237	0.123
4.184	-0.149	-0.085			2.35395	2.825	597.175	2.3544	1.176	2.40435	0.643	2.3535	0.669	2.3544	1.149									80.631	0.226	0.119
4.1888	-0.149	-0.085			2.35665	2.797	597.203	2.35755	1.166	2.4075	0.642	2.35665	0.662	2.35755	1.141									80.721	0.216	0.115
4.1944	-0.148	-0.084			2.3598	2.773	597.227	2.3607	1.155	2.4102	0.643	2.35935	0.652	2.36025	1.133									80.811	0.206	0.111
4.2	-0.147	-0.082			2.36295	2.756	597.244	2.36385	1.145	2.41335	0.641	2.3625	0.643	2.3634	1.124									80.901	0.197	0.107
4.2048	-0.146	-0.081			2.3661	2.744	597.256	2.36655	1.135	2.4165	0.639	2.36565	0.636	2.36655	1.115									80.991	0.188	0.103
4.2104	-0.145	-0.081			2.3688	2.737	597.263	2.3697	1.125	2.4192	0.639	2.36835	0.627	2.36925	1.108									81.081	0.179	0.1
4.216	-0.143	-0.081			2.37195	2.732	597.268	2.37285	1.116	2.42235	0.639	2.3715	0.617	2.3724	1.102									81.171	0.17	0.096
4.2208	-0.141	-0.082			2.37465	2.725	597.275	2.37555	1.107	2.4255	0.637	2.37465	0.61	2.37555	1.096									81.261	0.161	0.093
4.2264	-0.139	-0.082			2.3778	2.711	597.289	2.3787	1.099	2.4282	0.632	2.37735	0.604	2.37825	1.089									81.351	0.153	0.089
4.232	-0.139	-0.081			2.38095	2.697	597.303	2.38185	1.091	2.43135	0.628	2.3805	0.599	2.3814	1.08									81.441	0.145	0.086
4.2368	-0.14	-0.081			2.3841	2.682	597.318	2.38455	1.083	2.4345	0.626	2.38365	0.593	2.38455	1.072									81.532	0.137	0.083
4.2424	-0.141	-0.081			2.3868	2.666	597.334	2.3877	1.074	2.4372	0.623	2.38635	0.588	2.38725	1.063									81.622	0.129	0.079
4.248	-0.142	-0.081			2.38995	2.649	597.351	2.39085	1.064	2.44035	0.618	2.3895	0.581	2.3904	1.052									81.712	0.122	0.076
4.2528	-0.144	-0.082			2.39265	2.632	597.368	2.39355	1.054	2.4435	0.616	2.39265	0.574	2.39355	1.043									81.802	0.115	0.073
4.2584	-0.147	-0.083			2.3958	2.615	597.385	2.3967	1.044	2.4462	0.616	2.39535	0.566	2.39625	1.035									81.892	0.108	0.07
4.264	-0.15	-0.084			2.39895	2.599	597.401	2.3994	1.035	2.44935	0.616	2.3985	0.557	2.3994	1.028									81.982	0.101	0.067
4.2688	-0.152	-0.085			2.4021	2.58	597.42	2.40255	1.027	2.4525	0.619	2.40165	0.546	2.40255	1.019									82.072	0.094	0.064
4.2744	-0.153	-0.083			2.4048	2.556	597.444	2.4057	1.021	2.4552	0.622	2.40435	0.535	2.40525	1.012									82.162	0.088	0.062
4.28	-0.153	-0.081			2.40795	2.53	597.47	2.40885	1.014	2.45835	0.625	2.4075	0.523	2.4084	1.005									82.252	0.081	0.059
4.2848	-0.151	-0.078			2.41065	2.501	597.499	2.41155	1.007	2.4615	0.626	2.41065	0.513	2.41155	0.999									82.342	0.075	0.056
4.2904	-0.148	-0.076			2.4138	2.47	597.53	2.4147	0.998	2.4642	0.626	2.41335	0.508	2.41425	0.994									82.432	0.069	0.054
4.296	-0.145	-0.075			2.41695	2.437	597.563	2.4174	0.99	2.46735	0.624	2.4165	0.503	2.4174	0.99									82.523	0.063	0.051
4.3008	-0.142	-0.075			2.4201	2.406	597.594	2.42055	0.981	2.4705	0.619	2.41965	0.498	2.42055	0.987									82.613	0.058	0.049
4.3064	-0.14	-0.076			2.4228	2.382	597.618	2.4237	0.972	2.4732	0.615	2.42235	0.494	2.42325	0.985									82.703	0.052	0.047
4.312	-0.141	-0.076			2.42595	2.365	597.635	2.42685	0.964	2.47635	0.612	2.4255	0.492	2.4264	0.983									82.793	0.047	0.044
4.3168	-0.142	-0.078			2.4291	2.353	597.647	2.42955	0.956	2.4795	0.609	2.42865	0.49	2.42955	0.98									82.883	0.042	0.042
4.3224	-0.144	-0.079			2.4318	2.348	597.652	2.4327	0.949	2.4822	0.606	2.43135	0.487	2.43225	0.976									82.973	0.037	0.04
4.328	-0.144	-0.08			2.43495	2.351	597.649	2.4354	0.942	2.48535	0.602	2.4345	0.484	2.4354	0.97									83.063	0.032	0.038
4.3328	-0.144	-0.081			2.4381	2.358	597.642	2.43855	0.934	2.4885	0.597	2.43765	0.481	2.43855	0.963									83.153	0.027	0.036
4.3384	-0.144	-0.082			2.4408	2.363	597.637	2.4417	0.926	2.4912	0.594	2.44035	0.477	2.44125	0.956									83.243	0.022	0.034
4.344	-0.143	-0.083			2.44395	2.37	597.63	2.44485	0.918	2.49435	0.587	2.4435	0.472	2.4444	0.949									83.333	0.018	0.032
4.3488	-0.142	-0.084			2.4471	2.379	597.621	2.44755	0.911	2.4975	0.58	2.44665	0.466	2.44755	0.945									83.423	0.013	0.03
4.3544	-0.142	-0.085			2.4498	2.391	597.609	2.4507	0.905	2.5002	0.576	2.44935	0.46	2.45025	0.944									83.514	0.009	0.028
4.36	-0.143	-0.085			2.45295	2.408	597.592	2.4534	0.899	2.50335	0.575	2.4525	0.456	2.4534	0.945									83.604	0.005	0.026
4.3648	-0.144	-0.086			2.45565	2.427	597.573	2.45655	0.894	2.5065	0.575	2.45565	0.451	2.45655	0.948									83.694	0.0009318	0.024
4.3704	-0.146	-0.086			2.4588	2.449	597.551	2.4597	0.888	2.5092	0.573	2.45835	0.445	2.45925	0.952									83.784	-0.003	0.023
4.376	-0.147	-0.087			2.46195	2.468	597.532	2.46285	0.883	2.51235	0.571	2.4615	0.439	2.4624	0.957									83.874	-0.007	0.021
4.3808	-0.148	-0.088			2.4651	2.489	597.511	2.46555	0.877	2.5155	0.57	2.46465	0.432	2.46555	0.961									83.964	-0.011	0.019
4.3864	-0.149	-0.089			2.4678	2.513	597.487	2.4687	0.869	2.5182	0.569	2.46735	0.425	2.46825	0.966									84.054	-0.014	0.018
4.392	-0.15	-0.089			2.47095	2.534	597.466	2.4714	0.86	2.52135	0.567	2.4705	0.416	2.4714	0.972									84.144	-0.018	0.016
4.3968	-0.151	-0.089			2.47365	2.553	597.447	2.47455	0.852	2.5245	0.563	2.47365	0.408	2.47455	0.976									84.234	-0.021	0.015
4.4024	-0.151	-0.089			2.4768	2.577	597.423	2.4777	0.843	2.5272	0.561	2.47635	0.401	2.47725	0.979									84.324	-0.024	0.013
4.408	-0.151	-0.088			2.47995	2.604	597.396	2.48085	0.834	2.53035	0.56	2.4795	0.394	2.4804	0.98									84.414	-0.028	0.012
4.4128	-0.152	-0.087			2.4831	2.632	597.368	2.48355	0.824	2.5335	0.561	2.48265	0.386	2.48355	0.981									84.505	-0.031	0.01
4.4184	-0.153	-0.085			2.4858	2.661	597.339	2.4867	0.817	2.5362	0.56	2.48535	0.379	2.48625	0.98									84.595	-0.034	0.009
4.424	-0.153	-0.084			2.48895	2.689	597.311	2.4894	0.809	2.53935	0.557	2.4885	0.375	2.4894	0.975									84.685	-0.037	0.008
4.4288	-0.152	-0.083			2.49165	2.72	597.28	2.49255	0.802	2.5425	0.549	2.49165	0.371	2.49255	0.969									84.775	-0.04	0.006
4.4344	-0.152	-0.083			2.4948	2.754	597.246	2.4957	0.794	2.5452	0.539	2.49435	0.366	2.49525	0.961									84.865	-0.043	0.005
4.44	-0.151	-0.083			2.49795	2.789	597.211	2.49885	0.787	2.54835	0.529	2.4975	0.362	2.4984	0.952									84.955	-0.045	0.004
4.4448	-0.149	-0.084			2.5011	2.828	597.172	2.50155	0.78	2.5515	0.516	2.50065	0.359	2.50155	0.943									85.045	-0.048	0.003
4.4504	-0.148	-0.084			2.5038	2.868	597.132	2.5047	0.773	2.5542	0.502	2.50335	0.357	2.50425	0.931									85.135	-0.051	0.002
4.456	-0.147	-0.085			2.50695	2.916	597.084	2.5074	0.766	2.55735	0.49	2.5065	0.353	2.5074	0.915									85.225	-0.053	0.0005091
4.4608	-0.147	-0.087			2.50965	2.971	597.029	2.51055	0.761	2.5605	0.479	2.50965	0.348	2.51055	0.897									85.315	-0.056	-0.0005937
4.4664	-0.146	-0.089			2.5128	3.03	596.97	2.5137	0.757	2.5632	0.465	2.51235	0.344	2.51325	0.877									85.405	-0.058	-0.002
4.472	-0.145	-0.088			2.51595	3.099	596.901	2.51685	0.753	2.56635	0.447	2.5155	0.341	2.5164	0.854									85.495	-0.06	-0.003
4.4768	-0.144	-0.087			2.5191	3.178	596.822	2.51955	0.749	2.5695	0.424	2.51865	0.338	2.51955	0.83									85.586	-0.062	-0.004
4.4824	-0.143	-0.086			2.5218	3.269	596.731	2.5227	0.744	2.5722	0.395	2.52135	0.335	2.52225	0.805									85.676	-0.065	-0.005
4.488	-0.142	-0.084			2.52495	3.369	596.631	2.5254	0.737	2.57535	0.363	2.5245	0.332	2.5254	0.781									85.766	-0.067	-0.006
4.4928	-0.141	-0.082			2.52765	3.483	596.517	2.52855	0.728	2.5785	0.323	2.52765	0.33	2.52855	0.759									85.856	-0.069	-0.007
4.4984	-0.142	-0.08			2.5308	3.61	596.39	2.5317	0.718	2.5812	0.277	2.53035	0.329	2.53125	0.735									85.946	-0.071	-0.008
4.504	-0.142	-0.081			2.53395	3.75	596.25	2.53485	0.706	2.58435	0.228	2.5335	0.328	2.5344	0.709									86.036	-0.073	-0.008
4.5088	-0.142	-0.082			2.5371	3.903	596.097	2.53755	0.695	2.5875	0.173	2.53665	0.327	2.53755	0.682									86.126	-0.075	-0.009
4.5144	-0.143	-0.084			2.5398	4.065	595.935	2.5407	0.685	2.5902	0.112	2.53935	0.327	2.54025	0.655									86.216	-0.077	-0.01
4.52	-0.143	-0.085			2.54295	4.241	595.759	2.5434	0.675	2.59335	0.043	2.5425	0.324	2.5434	0.626									86.306	-0.078	-0.011
4.5248	-0.142	-0.086			2.54565	4.423	595.577	2.54655	0.666	2.5965	-0.034	2.54565	0.32	2.54655	0.596									86.396	-0.08	-0.012
4.5304	-0.142	-0.086			2.5488	4.604	595.396	2.5497	0.655	2.5992	-0.113	2.54835	0.316	2.54925	0.565									86.486	-0.082	-0.013
4.536	-0.143	-0.085			2.55195	4.785	595.215	2.55285	0.643	2.60235	-0.196	2.5515	0.312	2.5524	0.535									86.577	-0.083	-0.013
4.5408	-0.145	-0.084			2.5551	4.957	595.043	2.55555	0.631	2.6055	-0.281	2.55465	0.31	2.55555	0.506									86.667	-0.085	-0.014
4.5464	-0.146	-0.083			2.5578	5.114	594.886	2.5587	0.618	2.6082	-0.369	2.55735	0.309	2.55825	0.476									86.757	-0.087	-0.015
4.552	-0.147	-0.083			2.56095	5.252	594.748	2.5614	0.603	2.61135	-0.458	2.5605	0.308	2.5614	0.448									86.847	-0.088	-0.015
4.5568	-0.146	-0.084			2.56365	5.364	594.636	2.56455	0.589	2.6145	-0.547	2.56365	0.306	2.56455	0.421									86.937	-0.09	-0.016
4.5624	-0.146	-0.085			2.5668	5.445	594.555	2.5677	0.576	2.6172	-0.636	2.56635	0.304	2.56725	0.397									87.027	-0.091	-0.017
4.568	-0.145	-0.086			2.56995	5.488	594.512	2.57085	0.563	2.62035	-0.723	2.5695	0.301	2.5704	0.375									87.117	-0.092	-0.017
4.5728	-0.144	-0.087			2.5731	5.493	594.507	2.57355	0.55	2.6235	-0.806	2.57265	0.299	2.57355	0.356									87.207	-0.094	-0.018
4.5784	-0.143	-0.087			2.5758	5.46	594.54	2.5767	0.539	2.6262	-0.88	2.57535	0.299	2.57625	0.34									87.297	-0.095	-0.019
4.584	-0.143	-0.086			2.57895	5.386	594.614	2.5794	0.529	2.62935	-0.942	2.5785	0.301	2.5794	0.328									87.387	-0.096	-0.019
4.5888	-0.144	-0.084			2.58165	5.269	594.731	2.58255	0.519	2.6325	-0.989	2.58165	0.303	2.58255	0.322									87.477	-0.098	-0.02
4.5944	-0.146	-0.082			2.5848	5.114	594.886	2.5857	0.51	2.6352	-1.019	2.58435	0.304	2.58525	0.318									87.568	-0.099	-0.02
4.6	-0.148	-0.081			2.58795	4.921	595.079	2.58885	0.501	2.63835	-1.033	2.5875	0.302	2.5884	0.319									87.658	-0.1	-0.021
4.6048	-0.149	-0.08			2.5911	4.69	595.31	2.59155	0.493	2.6415	-1.033	2.59065	0.297	2.59155	0.328									87.748	-0.101	-0.022
4.6104	-0.15	-0.08			2.5938	4.427	595.573	2.5947	0.485	2.6442	-1.021	2.59335	0.288	2.59425	0.342									87.838	-0.102	-0.022
4.616	-0.15	-0.081			2.59695	4.139	595.861	2.59785	0.479	2.64735	-0.999	2.5965	0.276	2.5974	0.36									87.928	-0.103	-0.023
4.6208	-0.149	-0.082			2.59965	3.829	596.171	2.60055	0.474	2.6505	-0.965	2.59965	0.266	2.60055	0.381									88.018	-0.104	-0.023
4.6264	-0.149	-0.082			2.6028	3.505	596.495	2.6037	0.47	2.6532	-0.921	2.60235	0.257	2.60325	0.406									88.108	-0.105	-0.024
4.632	-0.148	-0.082			2.60595	3.176	596.824	2.60685	0.466	2.65635	-0.863	2.6055	0.251	2.6064	0.435									88.198	-0.106	-0.024
4.6368	-0.148	-0.082			2.6091	2.842	597.158	2.60955	0.465	2.6595	-0.791	2.60865	0.249	2.60955	0.463									88.288	-0.107	-0.025
4.6424	-0.148	-0.082			2.6118	2.515	597.485	2.6127	0.465	2.6622	-0.708	2.61135	0.248	2.61225	0.491									88.378	-0.108	-0.025
4.648	-0.148	-0.08			2.61495	2.196	597.804	2.61585	0.467	2.66535	-0.613	2.6145	0.249	2.6154	0.518									88.468	-0.109	-0.025
4.6528	-0.148	-0.079			2.61765	1.888	598.112	2.61855	0.47	2.6685	-0.511	2.61765	0.247	2.61855	0.547									88.559	-0.11	-0.026
4.6584	-0.147	-0.079			2.6208	1.602	598.398	2.6217	0.475	2.6712	-0.404	2.62035	0.246	2.62125	0.576									88.649	-0.111	-0.026
4.664	-0.148	-0.08			2.62395	1.342	598.658	2.6244	0.48	2.67435	-0.294	2.6235	0.244	2.6244	0.604									88.739	-0.112	-0.027
4.6688	-0.148	-0.081			2.6271	1.113	598.887	2.62755	0.485	2.6775	-0.179	2.62665	0.242	2.62755	0.634									88.829	-0.113	-0.027
4.6744	-0.148	-0.082			2.6298	0.923	599.077	2.6307	0.49	2.6802	-0.061	2.62935	0.24	2.63025	0.663									88.919	-0.114	-0.027
4.68	-0.148	-0.084			2.63295	0.772	599.228	2.63385	0.495	2.68335	0.061	2.6325	0.237	2.6334	0.69									89.009	-0.114	-0.028
4.6848	-0.148	-0.085			2.63565	0.663	599.337	2.63655	0.501	2.6865	0.183	2.63565	0.238	2.63655	0.713									89.099	-0.115	-0.028
4.6904	-0.147	-0.085			2.6388	0.594	599.406	2.6397	0.508	2.6892	0.304	2.63835	0.239	2.63925	0.732									89.189	-0.116	-0.028
4.696	-0.147	-0.085			2.64195	0.563	599.437	2.6424	0.516	2.69235	0.422	2.6415	0.24	2.6424	0.747									89.279	-0.116	-0.029
4.7008	-0.146	-0.084			2.6451	0.567	599.433	2.64555	0.525	2.6955	0.537	2.64465	0.239	2.64555	0.758									89.369	-0.117	-0.029
4.7064	-0.147	-0.083			2.6478	0.608	599.392	2.6487	0.535	2.6982	0.648	2.64735	0.237	2.64825	0.767									89.459	-0.118	-0.029
4.712	-0.148	-0.082			2.65095	0.675	599.325	2.65185	0.544	2.70135	0.756	2.6505	0.235	2.6514	0.774									89.55	-0.118	-0.03
4.7168	-0.15	-0.082			2.6541	0.763	599.237	2.65455	0.552	2.7045	0.859	2.65365	0.231	2.65455	0.78									89.64	-0.119	-0.03
4.7224	-0.151	-0.082			2.6568	0.87	599.13	2.6577	0.557	2.7072	0.959	2.65635	0.228	2.65725	0.784									89.73	-0.12	-0.03
4.728	-0.152	-0.082			2.65995	0.987	599.013	2.6604	0.562	2.71035	1.055	2.6595	0.226	2.6604	0.784									89.82	-0.12	-0.031
4.7328	-0.153	-0.083			2.6631	1.113	598.887	2.66355	0.566	2.7135	1.143	2.66265	0.225	2.66355	0.781									89.91	-0.121	-0.031
4.7384	-0.153	-0.084			2.6658	1.245	598.755	2.6667	0.57	2.7162	1.227	2.66535	0.224	2.66625	0.776									90	-0.121	-0.031
4.744	-0.154	-0.084			2.66895	1.373	598.627	2.66985	0.573	2.71935	1.305	2.6685	0.224	2.6694	0.768									90.09	-0.122	-0.032
4.7488	-0.154	-0.084			2.6721	1.504	598.496	2.67255	0.577	2.7225	1.38	2.67165	0.223	2.67255	0.76									90.18	-0.123	-0.032
4.7544	-0.154	-0.083			2.6748	1.636	598.364	2.6757	0.582	2.7252	1.447	2.67435	0.22	2.67525	0.751									90.27	-0.123	-0.032
4.76	-0.154	-0.083			2.67795	1.764	598.236	2.6784	0.587	2.72835	1.506	2.6775	0.217	2.6784	0.744									90.36	-0.124	-0.032
4.7648	-0.155	-0.084			2.68065	1.888	598.112	2.68155	0.592	2.7315	1.557	2.68065	0.215	2.68155	0.736									90.45	-0.124	-0.033
4.7704	-0.155	-0.085			2.6838	2.003	597.997	2.6847	0.596	2.7342	1.602	2.68335	0.214	2.68425	0.727									90.541	-0.125	-0.033
4.776	-0.154	-0.086			2.68695	2.105	597.895	2.68785	0.597	2.73735	1.636	2.6865	0.211	2.6874	0.72									90.631	-0.125	-0.033
4.7808	-0.154	-0.085			2.6901	2.193	597.807	2.69055	0.597	2.7405	1.663	2.68965	0.209	2.69055	0.71									90.721	-0.125	-0.033
4.7864	-0.154	-0.085			2.6928	2.27	597.73	2.6937	0.596	2.7432	1.681	2.69235	0.207	2.69325	0.7									90.811	-0.126	-0.033
4.792	-0.155	-0.084			2.69595	2.332	597.668	2.6964	0.595	2.74635	1.693	2.6955	0.206	2.6964	0.688									90.901	-0.126	-0.034
4.7968	-0.157	-0.083			2.69865	2.377	597.623	2.69955	0.594	2.7495	1.7	2.69865	0.203	2.69955	0.677									90.991	-0.127	-0.034
4.8024	-0.157	-0.081			2.7018	2.408	597.592	2.7027	0.592	2.7522	1.701	2.70135	0.199	2.70225	0.666									91.081	-0.127	-0.034
4.808	-0.157	-0.079			2.70495	2.425	597.575	2.70585	0.59	2.75535	1.696	2.7045	0.197	2.7054	0.657									91.171	-0.128	-0.034
4.8128	-0.158	-0.079			2.7081	2.427	597.573	2.70855	0.587	2.7585	1.686	2.70765	0.197	2.70855	0.648									91.261	-0.128	-0.034
4.8184	-0.159	-0.081			2.7108	2.418	597.582	2.7117	0.584	2.7612	1.672	2.71035	0.196	2.71125	0.641									91.351	-0.128	-0.035
4.824	-0.158	-0.081			2.71395	2.394	597.606	2.7144	0.58	2.76435	1.653	2.7135	0.196	2.7144	0.635									91.441	-0.129	-0.035
4.8288	-0.157	-0.081			2.71665	2.358	597.642	2.71755	0.575	2.7675	1.626	2.71665	0.196	2.71755	0.629									91.532	-0.129	-0.035
4.8344	-0.158	-0.082			2.7198	2.308	597.692	2.7207	0.568	2.7702	1.595	2.71935	0.196	2.72025	0.623									91.622	-0.129	-0.035
4.84	-0.159	-0.083			2.72295	2.241	597.759	2.72385	0.562	2.77335	1.557	2.7225	0.194	2.7234	0.616									91.712	-0.13	-0.035
4.8448	-0.161	-0.083			2.7261	2.158	597.842	2.72655	0.556	2.7765	1.516	2.72565	0.191	2.72655	0.608									91.802	-0.13	-0.035
4.8504	-0.163	-0.082			2.7288	2.055	597.945	2.7297	0.55	2.7792	1.469	2.72835	0.186	2.72925	0.599									91.892	-0.13	-0.036
4.856	-0.164	-0.082			2.73195	1.934	598.066	2.7324	0.545	2.78235	1.419	2.7315	0.181	2.7324	0.589									91.982	-0.131	-0.036
4.8608	-0.164	-0.082			2.73465	1.798	598.202	2.73555	0.54	2.7855	1.368	2.73465	0.176	2.73555	0.579									92.072	-0.131	-0.036
4.8664	-0.165	-0.081			2.7378	1.645	598.355	2.7387	0.537	2.7882	1.317	2.73735	0.173	2.73825	0.57									92.162	-0.131	-0.036
4.872	-0.165	-0.081			2.74095	1.485	598.515	2.74185	0.533	2.79135	1.265	2.7405	0.171	2.7414	0.56									92.252	-0.131	-0.036
4.8768	-0.163	-0.08			2.7441	1.311	598.689	2.74455	0.529	2.7945	1.21	2.74365	0.171	2.74455	0.552									92.342	-0.132	-0.036
4.8824	-0.161	-0.081			2.7468	1.128	598.872	2.7477	0.524	2.7972	1.157	2.74635	0.172	2.74725	0.544									92.432	-0.132	-0.036
4.888	-0.161	-0.082			2.74995	0.937	599.063	2.7504	0.516	2.80035	1.105	2.7495	0.172	2.7504	0.537									92.523	-0.132	-0.037
4.8928	-0.161	-0.082			2.75265	0.739	599.261	2.75355	0.507	2.8035	1.053	2.75265	0.17	2.75355	0.532									92.613	-0.133	-0.037
4.8984	-0.161	-0.083			2.7558	0.536	599.464	2.7567	0.497	2.8062	1.003	2.75535	0.168	2.75625	0.528									92.703	-0.133	-0.037
4.904	-0.163	-0.084			2.75895	0.329	599.671	2.75985	0.487	2.80935	0.951	2.7585	0.165	2.7594	0.522									92.793	-0.133	-0.037
4.9088	-0.164	-0.085			2.7621	0.119	599.881	2.76255	0.476	2.8125	0.901	2.76165	0.162	2.76255	0.517									92.883	-0.133	-0.037
4.9144	-0.166	-0.086			2.7648	-0.086	600.086	2.7657	0.464	2.8152	0.855	2.76435	0.159	2.76525	0.512									92.973	-0.133	-0.037
4.92	-0.167	-0.087			2.76795	-0.284	600.284	2.7684	0.451	2.81835	0.811	2.7675	0.156	2.7684	0.507									93.063	-0.134	-0.037
4.9248	-0.168	-0.088			2.77065	-0.477	600.477	2.77155	0.437	2.8215	0.771	2.77065	0.151	2.77155	0.5									93.153	-0.134	-0.037
4.9304	-0.168	-0.088			2.7738	-0.66	600.66	2.7747	0.422	2.8242	0.732	2.77335	0.146	2.77425	0.493									93.243	-0.134	-0.038
4.936	-0.168	-0.088			2.77695	-0.832	600.832	2.77785	0.406	2.82735	0.697	2.7765	0.141	2.7774	0.488									93.333	-0.134	-0.038
4.9408	-0.167	-0.089			2.7801	-0.987	600.987	2.78055	0.391	2.8305	0.665	2.77965	0.137	2.78055	0.485									93.423	-0.135	-0.038
4.9464	-0.166	-0.09			2.7828	-1.135	601.135	2.7837	0.377	2.8332	0.634	2.78235	0.133	2.78325	0.483									93.514	-0.135	-0.038
4.952	-0.166	-0.089			2.78595	-1.264	601.264	2.7864	0.365	2.83635	0.603	2.7855	0.13	2.7864	0.481									93.604	-0.135	-0.038
4.9568	-0.166	-0.088			2.78865	-1.373	601.373	2.78955	0.355	2.8395	0.572	2.78865	0.13	2.78955	0.479									93.694	-0.135	-0.038
4.9624	-0.165	-0.086			2.7918	-1.462	601.462	2.7927	0.348	2.8422	0.543	2.79135	0.131	2.79225	0.479									93.784	-0.135	-0.038
4.968	-0.163	-0.085			2.79495	-1.535	601.535	2.79585	0.343	2.84535	0.515	2.7945	0.131	2.7954	0.478									93.874	-0.135	-0.038
4.9728	-0.163	-0.084			2.7981	-1.59	601.59	2.79855	0.34	2.8485	0.49	2.79765	0.129	2.79855	0.474									93.964	-0.136	-0.038
4.9784	-0.164	-0.082			2.8008	-1.624	601.624	2.8017	0.34	2.8512	0.468	2.80035	0.127	2.80125	0.47									94.054	-0.136	-0.038
4.984	-0.163	-0.082			2.80395	-1.636	601.636	2.8044	0.341	2.85435	0.446	2.8035	0.126	2.8044	0.465									94.144	-0.136	-0.038
4.9888	-0.162	-0.083			2.80665	-1.638	601.638	2.80755	0.343	2.8575	0.426	2.80665	0.123	2.80755	0.463									94.234	-0.136	-0.039
4.9944	-0.162	-0.085			2.8098	-1.628	601.628	2.8107	0.346	2.8602	0.409	2.80935	0.119	2.81025	0.46									94.324	-0.136	-0.039
5	-0.163	-0.087			2.81295	-1.605	601.605	2.81385	0.35	2.86335	0.394	2.8125	0.115	2.8134	0.457									94.414	-0.136	-0.039
5.0048	-0.165	-0.089			2.8161	-1.571	601.571	2.81655	0.357	2.8665	0.38	2.81565	0.112	2.81655	0.456									94.505	-0.136	-0.039
5.0104	-0.165	-0.091			2.8188	-1.526	601.526	2.8197	0.363	2.8692	0.367	2.81835	0.11	2.81925	0.458									94.595	-0.137	-0.039
5.016	-0.166	-0.092			2.82195	-1.469	601.469	2.82285	0.37	2.87235	0.358	2.8215	0.108	2.8224	0.462									94.685	-0.137	-0.039
5.0208	-0.168	-0.091			2.82465	-1.402	601.402	2.82555	0.378	2.8755	0.352	2.82465	0.106	2.82555	0.464									94.775	-0.137	-0.039
5.0264	-0.169	-0.09			2.8278	-1.326	601.326	2.8287	0.386	2.8782	0.344	2.82735	0.105	2.82825	0.466									94.865	-0.137	-0.039
5.032	-0.171	-0.088			2.83095	-1.249	601.249	2.83185	0.394	2.88135	0.336	2.8305	0.105	2.8314	0.467									94.955	-0.137	-0.039
5.0368	-0.172	-0.086			2.8341	-1.171	601.171	2.83455	0.4	2.8845	0.329	2.83365	0.104	2.83455	0.466									95.045	-0.137	-0.039
5.0424	-0.174	-0.085			2.8368	-1.094	601.094	2.8377	0.405	2.8872	0.324	2.83635	0.103	2.83725	0.463									95.135	-0.137	-0.039
5.048	-0.176	-0.085			2.83995	-1.018	601.018	2.84085	0.41	2.89035	0.317	2.8395	0.101	2.8404	0.458									95.225	-0.137	-0.039
5.0528	-0.178	-0.085			2.84265	-0.942	600.942	2.84355	0.413	2.8935	0.31	2.84265	0.102	2.84355	0.452									95.315	-0.138	-0.039
5.0584	-0.179	-0.085			2.8458	-0.868	600.868	2.8467	0.417	2.8962	0.304	2.84535	0.106	2.84625	0.446									95.405	-0.138	-0.039
5.064	-0.179	-0.085			2.84895	-0.799	600.799	2.8494	0.421	2.89935	0.3	2.8485	0.109	2.8494	0.44									95.495	-0.138	-0.039
5.0688	-0.178	-0.085			2.8521	-0.732	600.732	2.85255	0.426	2.9025	0.297	2.85165	0.112	2.85255	0.435									95.586	-0.138	-0.039
5.0744	-0.177	-0.084			2.8548	-0.67	600.67	2.8557	0.432	2.9052	0.295	2.85435	0.114	2.85525	0.431									95.676	-0.138	-0.04
5.08	-0.175	-0.084			2.85795	-0.61	600.61	2.85885	0.438	2.90835	0.292	2.8575	0.114	2.8584	0.43									95.766	-0.138	-0.04
5.0848	-0.175	-0.084			2.86065	-0.556	600.556	2.86155	0.443	2.9115	0.291	2.86065	0.11	2.86155	0.431									95.856	-0.138	-0.04
5.0904	-0.174	-0.084			2.8638	-0.501	600.501	2.8647	0.447	2.9142	0.292	2.86335	0.104	2.86425	0.434									95.946	-0.138	-0.04
5.096	-0.174	-0.085			2.86695	-0.451	600.451	2.8674	0.449	2.91735	0.293	2.8665	0.098	2.8674	0.437									96.036	-0.138	-0.04
5.1008	-0.175	-0.085			2.8701	-0.401	600.401	2.87055	0.45	2.9205	0.296	2.86965	0.093	2.87055	0.441									96.126	-0.138	-0.04
5.1064	-0.175	-0.087			2.8728	-0.355	600.355	2.8737	0.45	2.9232	0.298	2.87235	0.09	2.87325	0.443									96.216	-0.138	-0.04
5.112	-0.177	-0.087			2.87595	-0.315	600.315	2.87685	0.448	2.92635	0.301	2.8755	0.086	2.8764	0.443									96.306	-0.139	-0.04
5.1168	-0.177	-0.088			2.8791	-0.284	600.284	2.87955	0.447	2.9295	0.302	2.87865	0.085	2.87955	0.442									96.396	-0.139	-0.04
5.1224	-0.178	-0.088			2.8818	-0.253	600.253	2.8827	0.445	2.9322	0.303	2.88135	0.084	2.88225	0.439									96.486	-0.139	-0.04
5.128	-0.18	-0.088			2.88495	-0.224	600.224	2.8854	0.444	2.93535	0.304	2.8845	0.083	2.8854	0.436									96.577	-0.139	-0.04
5.1328	-0.181	-0.087			2.8881	-0.203	600.203	2.88855	0.443	2.9385	0.306	2.88765	0.082	2.88855	0.434									96.667	-0.139	-0.04
5.1384	-0.182	-0.088			2.8908	-0.186	600.186	2.8917	0.443	2.9412	0.306	2.89035	0.08	2.89125	0.433									96.757	-0.139	-0.04
5.144	-0.183	-0.088			2.89395	-0.174	600.174	2.89485	0.441	2.94435	0.308	2.8935	0.081	2.8944	0.431									96.847	-0.139	-0.04
5.1488	-0.185	-0.089			2.8971	-0.162	600.162	2.89755	0.439	2.9475	0.309	2.89665	0.084	2.89755	0.428									96.937	-0.139	-0.04
5.1544	-0.186	-0.09			2.8998	-0.155	600.155	2.9007	0.436	2.9502	0.308	2.89935	0.087	2.90025	0.425									97.027	-0.139	-0.04
5.16	-0.187	-0.09			2.90295	-0.155	600.155	2.9034	0.431	2.95335	0.306	2.9025	0.088	2.9034	0.423									97.117	-0.139	-0.04
5.1648	-0.187	-0.089			2.90565	-0.157	600.157	2.90655	0.426	2.9565	0.305	2.90565	0.089	2.90655	0.42									97.207	-0.139	-0.04
5.1704	-0.186	-0.087			2.9088	-0.155	600.155	2.9097	0.42	2.9592	0.3	2.90835	0.089	2.90925	0.417									97.297	-0.139	-0.04
5.176	-0.186	-0.085			2.91195	-0.155	600.155	2.91285	0.413	2.96235	0.296	2.9115	0.087	2.9124	0.414									97.387	-0.139	-0.04
5.1808	-0.185	-0.084			2.9151	-0.157	600.157	2.91555	0.407	2.9655	0.292	2.91465	0.082	2.91555	0.412									97.477	-0.139	-0.04
5.1864	-0.185	-0.084			2.9178	-0.165	600.165	2.9187	0.401	2.9682	0.291	2.91735	0.075	2.91825	0.411									97.568	-0.139	-0.04
5.192	-0.185	-0.085			2.92095	-0.172	600.172	2.9214	0.395	2.97135	0.291	2.9205	0.07	2.9214	0.408									97.658	-0.139	-0.04
5.1968	-0.185	-0.086			2.92365	-0.179	600.179	2.92455	0.39	2.9745	0.293	2.92365	0.067	2.92455	0.405									97.748	-0.14	-0.04
5.2024	-0.186	-0.088			2.9268	-0.191	600.191	2.9277	0.385	2.9772	0.295	2.92635	0.065	2.92725	0.402									97.838	-0.14	-0.04
5.208	-0.187	-0.089			2.92995	-0.205	600.205	2.93085	0.378	2.98035	0.296	2.9295	0.064	2.9304	0.4									97.928	-0.14	-0.04
5.2128	-0.188	-0.089			2.9331	-0.217	600.217	2.93355	0.372	2.9835	0.298	2.93265	0.064	2.93355	0.398									98.018	-0.14	-0.04
5.2184	-0.19	-0.088			2.9358	-0.226	600.226	2.9367	0.368	2.9862	0.298	2.93535	0.067	2.93625	0.397									98.108	-0.14	-0.04
5.224	-0.192	-0.087			2.93895	-0.236	600.236	2.9394	0.362	2.98935	0.298	2.9385	0.071	2.9394	0.397									98.198	-0.14	-0.04
5.2288	-0.194	-0.087			2.94165	-0.241	600.241	2.94255	0.357	2.9925	0.297	2.94165	0.073	2.94255	0.398									98.288	-0.14	-0.041
5.2344	-0.196	-0.087			2.9448	-0.243	600.243	2.9457	0.351	2.9952	0.296	2.94435	0.071	2.94525	0.399									98.378	-0.14	-0.041
5.24	-0.198	-0.088			2.94795	-0.243	600.243	2.94885	0.347	2.99835	0.295	2.9475	0.069	2.9484	0.398									98.468	-0.14	-0.041
5.2448	-0.2	-0.09			2.9511	-0.248	600.248	2.95155	0.341	3.0015	0.293	2.95065	0.067	2.95155	0.397									98.559	-0.14	-0.041
5.2504	-0.201	-0.092			2.9538	-0.255	600.255	2.9547	0.335	3.0042	0.291	2.95335	0.065	2.95425	0.397									98.649	-0.14	-0.041
5.256	-0.202	-0.093			2.95695	-0.267	600.267	2.9574	0.329	3.00735	0.289	2.9565	0.063	2.9574	0.395									98.739	-0.14	-0.041
5.2608	-0.202	-0.094			2.95965	-0.284	600.284	2.96055	0.324	3.0105	0.286	2.95965	0.063	2.96055	0.39									98.829	-0.14	-0.041
5.2664	-0.202	-0.094			2.9628	-0.303	600.303	2.9637	0.318	3.0132	0.284	2.96235	0.066	2.96325	0.386									98.919	-0.14	-0.041
5.272	-0.202	-0.092			2.96595	-0.322	600.322	2.96685	0.311	3.01635	0.282	2.9655	0.069	2.9664	0.382									99.009	-0.14	-0.041
5.2768	-0.201	-0.089			2.9691	-0.334	600.334	2.96955	0.306	3.0195	0.281	2.96865	0.072	2.96955	0.382									99.099	-0.14	-0.041
5.2824	-0.201	-0.087			2.9718	-0.343	600.343	2.9727	0.299	3.0222	0.28	2.97135	0.072	2.97225	0.382									99.189	-0.14	-0.041
5.288	-0.201	-0.086			2.97495	-0.346	600.346	2.9754	0.292	3.02535	0.277	2.9745	0.072	2.9754	0.381									99.279	-0.14	-0.041
5.2928	-0.202	-0.084			2.97765	-0.348	600.348	2.97855	0.285	3.0285	0.276	2.97765	0.07	2.97855	0.382									99.369	-0.14	-0.041
5.2984	-0.203	-0.083			2.9808	-0.35	600.35	2.9817	0.278	3.0312	0.277	2.98035	0.068	2.98125	0.385									99.459	-0.14	-0.041
5.304	-0.203	-0.083			2.98395	-0.355	600.355	2.98485	0.272	3.03435	0.28	2.9835	0.065	2.9844	0.386									99.55	-0.14	-0.041
5.3088	-0.203	-0.084			2.9871	-0.362	600.362	2.98755	0.267	3.0375	0.284	2.98665	0.063	2.98755	0.385									99.64	-0.14	-0.041
5.3144	-0.203	-0.085			2.9898	-0.372	600.372	2.9907	0.262	3.0402	0.286	2.98935	0.06	2.99025	0.383									99.73	-0.14	-0.041
5.32	-0.204	-0.086			2.99295	-0.384	600.384	2.9934	0.258	3.04335	0.29	2.9925	0.056	2.9934	0.382									99.82	-0.14	-0.041
5.3248	-0.205	-0.086			2.99565	-0.396	600.396	2.99655	0.256	3.0465	0.294	2.99565	0.055	2.99655	0.381									99.91	-0.14	-0.041
5.3304	-0.206	-0.088			2.9988	-0.408	600.408	2.9997	0.253	3.0492	0.296	2.99835	0.057	2.99925	0.38									100	-0.14	-0.041
5.336	-0.208	-0.089			3.00195	-0.417	600.417	3.00285	0.248	3.05235	0.296	3.0015	0.059	3.0024	0.381
5.3408	-0.209	-0.089			3.0051	-0.424	600.424	3.00555	0.244	3.0555	0.299	3.00465	0.06	3.00555	0.382
5.3464	-0.209	-0.087			3.0078	-0.429	600.429	3.0087	0.239	3.0582	0.304	3.00735	0.059	3.00825	0.384
5.352	-0.21	-0.085			3.01095	-0.432	600.432	3.0114	0.236	3.06135	0.31	3.0105	0.057	3.0114	0.384
5.3568	-0.209	-0.083			3.01365	-0.432	600.432	3.01455	0.233	3.0645	0.317	3.01365	0.054	3.01455	0.381
5.3624	-0.208	-0.082			3.0168	-0.427	600.427	3.0177	0.229	3.0672	0.327	3.01635	0.05	3.01725	0.378
5.368	-0.208	-0.082			3.01995	-0.422	600.422	3.02085	0.226	3.07035	0.336	3.0195	0.045	3.0204	0.372
5.3728	-0.208	-0.081			3.0231	-0.417	600.417	3.02355	0.224	3.0735	0.344	3.02265	0.043	3.02355	0.366
5.3784	-0.209	-0.081			3.0258	-0.415	600.415	3.0267	0.223	3.0762	0.35	3.02535	0.043	3.02625	0.36
5.384	-0.209	-0.081			3.02895	-0.408	600.408	3.0294	0.222	3.07935	0.354	3.0285	0.042	3.0294	0.359
5.3888	-0.21	-0.082			3.03165	-0.396	600.396	3.03255	0.219	3.0825	0.358	3.03165	0.041	3.03255	0.36
5.3944	-0.212	-0.082			3.0348	-0.386	600.386	3.0357	0.217	3.0852	0.36	3.03435	0.039	3.03525	0.363
5.4	-0.214	-0.082			3.03795	-0.377	600.377	3.03885	0.215	3.08835	0.364	3.0375	0.039	3.0384	0.365
5.4048	-0.216	-0.083			3.0411	-0.362	600.362	3.04155	0.213	3.0915	0.366	3.04065	0.04	3.04155	0.367
5.4104	-0.217	-0.085			3.0438	-0.346	600.346	3.0447	0.209	3.0942	0.369	3.04335	0.043	3.04425	0.367
5.416	-0.219	-0.088			3.04695	-0.329	600.329	3.04785	0.206	3.09735	0.373	3.0465	0.047	3.0474	0.366
5.4208	-0.221	-0.089			3.04965	-0.315	600.315	3.05055	0.203	3.1005	0.375	3.04965	0.05	3.05055	0.362
5.4264	-0.222	-0.089			3.0528	-0.3	600.3	3.0537	0.201	3.1032	0.377	3.05235	0.052	3.05325	0.36
5.432	-0.222	-0.088			3.05595	-0.284	600.284	3.05685	0.198	3.10635	0.379	3.0555	0.05	3.0564	0.359
5.4368	-0.222	-0.087			3.0591	-0.265	600.265	3.05955	0.195	3.1095	0.382	3.05865	0.045	3.05955	0.356
5.4424	-0.222	-0.086			3.0618	-0.246	600.246	3.0627	0.192	3.1122	0.384	3.06135	0.039	3.06225	0.354
5.448	-0.222	-0.083			3.06495	-0.231	600.231	3.06585	0.19	3.11535	0.386	3.0645	0.032	3.0654	0.35
5.4528	-0.222	-0.082			3.06765	-0.215	600.215	3.06855	0.189	3.1185	0.386	3.06765	0.027	3.06855	0.345
5.4584	-0.223	-0.082			3.0708	-0.188	600.188	3.0717	0.189	3.1212	0.385	3.07035	0.025	3.07125	0.341
5.464	-0.223	-0.084			3.07395	-0.16	600.16	3.0744	0.189	3.12435	0.381	3.0735	0.026	3.0744	0.338
5.4688	-0.223	-0.086			3.0771	-0.129	600.129	3.07755	0.19	3.1275	0.374	3.07665	0.027	3.07755	0.336
5.4744	-0.222	-0.087			3.0798	-0.093	600.093	3.0807	0.191	3.1302	0.367	3.07935	0.028	3.08025	0.338
5.48	-0.222	-0.088			3.08295	-0.048	600.048	3.08385	0.193	3.13335	0.361	3.0825	0.029	3.0834	0.342
5.4848	-0.221	-0.088			3.08565	0	600	3.08655	0.194	3.1365	0.355	3.08565	0.03	3.08655	0.347
5.4904	-0.222	-0.088			3.0888	0.045	599.955	3.0897	0.195	3.1392	0.352	3.08835	0.031	3.08925	0.349
5.496	-0.224	-0.087			3.09195	0.091	599.909	3.0924	0.196	3.14235	0.349	3.0915	0.03	3.0924	0.349
5.5008	-0.227	-0.086			3.0951	0.136	599.864	3.09555	0.197	3.1455	0.347	3.09465	0.03	3.09555	0.347
5.5064	-0.23	-0.086			3.0978	0.186	599.814	3.0987	0.199	3.1482	0.345	3.09735	0.03	3.09825	0.343
5.512	-0.232	-0.086			3.10095	0.236	599.764	3.10185	0.202	3.15135	0.343	3.1005	0.03	3.1014	0.338
5.5168	-0.233	-0.086			3.1041	0.286	599.714	3.10455	0.204	3.1545	0.341	3.10365	0.031	3.10455	0.334
5.5224	-0.235	-0.085			3.1068	0.339	599.661	3.1077	0.206	3.1572	0.338	3.10635	0.03	3.10725	0.332
5.528	-0.236	-0.084			3.10995	0.389	599.611	3.1104	0.207	3.16035	0.335	3.1095	0.028	3.1104	0.331
5.5328	-0.237	-0.083			3.1131	0.432	599.568	3.11355	0.207	3.1635	0.335	3.11265	0.028	3.11355	0.33
5.5384	-0.238	-0.084			3.1158	0.474	599.526	3.1167	0.207	3.1662	0.335	3.11535	0.029	3.11625	0.33
5.544	-0.239	-0.084			3.11895	0.515	599.485	3.11985	0.206	3.16935	0.336	3.1185	0.029	3.1194	0.329
5.5488	-0.241	-0.084			3.1221	0.558	599.442	3.12255	0.205	3.1725	0.336	3.12165	0.028	3.12255	0.327
5.5544	-0.242	-0.085			3.1248	0.596	599.404	3.1257	0.204	3.1752	0.336	3.12435	0.027	3.12525	0.325
5.56	-0.243	-0.086			3.12795	0.632	599.368	3.1284	0.204	3.17835	0.335	3.1275	0.026	3.1284	0.324
5.5648	-0.244	-0.087			3.13065	0.663	599.337	3.13155	0.205	3.1815	0.33	3.13065	0.025	3.13155	0.324
5.5704	-0.245	-0.088			3.1338	0.691	599.309	3.1347	0.206	3.1842	0.325	3.13335	0.024	3.13425	0.324
5.576	-0.246	-0.088			3.13695	0.71	599.29	3.13785	0.207	3.18735	0.317	3.1365	0.026	3.1374	0.326
5.5808	-0.247	-0.089			3.1401	0.722	599.278	3.14055	0.207	3.1905	0.311	3.13965	0.028	3.14055	0.327
5.5864	-0.248	-0.091			3.1428	0.73	599.27	3.1437	0.209	3.1932	0.306	3.14235	0.03	3.14325	0.328
5.592	-0.248	-0.092			3.14595	0.734	599.266	3.1464	0.21	3.19635	0.306	3.1455	0.032	3.1464	0.327
5.5968	-0.248	-0.093			3.14865	0.741	599.259	3.14955	0.21	3.1995	0.307	3.14865	0.033	3.14955	0.325
5.6024	-0.249	-0.093			3.1518	0.741	599.259	3.1527	0.208	3.2022	0.31	3.15135	0.032	3.15225	0.321
5.608	-0.25	-0.093			3.15495	0.739	599.261	3.15585	0.206	3.20535	0.312	3.1545	0.026	3.1554	0.317
5.6128	-0.251	-0.093			3.1581	0.734	599.266	3.15855	0.205	3.2085	0.315	3.15765	0.018	3.15855	0.313
5.6184	-0.252	-0.092			3.1608	0.732	599.268	3.1617	0.205	3.2112	0.315	3.16035	0.013	3.16125	0.311
5.624	-0.252	-0.091			3.16395	0.73	599.27	3.1644	0.205	3.21435	0.315	3.1635	0.008	3.1644	0.31
5.6288	-0.251	-0.089			3.16665	0.72	599.28	3.16755	0.206	3.2175	0.313	3.16665	0.004	3.16755	0.309
5.6344	-0.249	-0.087			3.1698	0.703	599.297	3.1707	0.206	3.2202	0.311	3.16935	0.002	3.17025	0.309
5.64	-0.249	-0.085			3.17295	0.682	599.318	3.17385	0.206	3.22335	0.308	3.1725	0.003	3.1734	0.308
5.6448	-0.248	-0.083			3.1761	0.656	599.344	3.17655	0.206	3.2265	0.306	3.17565	0.004	3.17655	0.309
5.6504	-0.249	-0.082			3.1788	0.62	599.38	3.1797	0.203	3.2292	0.306	3.17835	0.002	3.17925	0.309
5.656	-0.251	-0.081			3.18195	0.575	599.425	3.1824	0.198	3.23235	0.305	3.1815	-0.0009632	3.1824	0.309
5.6608	-0.254	-0.081			3.18465	0.529	599.471	3.18555	0.195	3.2355	0.305	3.18465	-0.003	3.18555	0.308
5.6664	-0.256	-0.081			3.1878	0.484	599.516	3.1887	0.191	3.2382	0.306	3.18735	-0.004	3.18825	0.308
5.672	-0.256	-0.082			3.19095	0.439	599.561	3.19185	0.19	3.24135	0.304	3.1905	-0.004	3.1914	0.308
5.6768	-0.257	-0.082			3.1941	0.391	599.609	3.19455	0.189	3.2445	0.301	3.19365	-0.0009632	3.19455	0.304
5.6824	-0.257	-0.082			3.1968	0.35	599.65	3.1977	0.187	3.2472	0.298	3.19635	0.002	3.19725	0.301
5.688	-0.258	-0.082			3.19995	0.31	599.69	3.2004	0.186	3.25035	0.296	3.1995	0.005	3.2004	0.297
5.6928	-0.259	-0.082			3.20265	0.267	599.733	3.20355	0.184	3.2535	0.294	3.20265	0.004	3.20355	0.295
5.6984	-0.261	-0.082			3.2058	0.224	599.776	3.2067	0.183	3.2562	0.293	3.20535	0.0009632	3.20625	0.292
5.704	-0.263	-0.083			3.20895	0.181	599.819	3.20985	0.182	3.25935	0.294	3.2085	-0.0009632	3.2094	0.289
5.7088	-0.266	-0.084			3.2121	0.143	599.857	3.21255	0.181	3.2625	0.295	3.21165	-0.003	3.21255	0.288
5.7144	-0.267	-0.086			3.2148	0.11	599.89	3.2157	0.18	3.2652	0.295	3.21435	-0.005	3.21525	0.287
5.72	-0.267	-0.087			3.21795	0.074	599.926	3.2184	0.179	3.26835	0.293	3.2175	-0.005	3.2184	0.287
5.7248	-0.267	-0.088			3.22065	0.038	599.962	3.22155	0.179	3.2715	0.292	3.22065	-0.003	3.22155	0.286
5.7304	-0.267	-0.088			3.2238	0.007	599.993	3.2247	0.177	3.2742	0.291	3.22335	-0.0009632	3.22425	0.285
5.736	-0.266	-0.088			3.22695	-0.019	600.019	3.22785	0.174	3.27735	0.29	3.2265	-0.002	3.2274	0.286
5.7408	-0.265	-0.088			3.2301	-0.048	600.048	3.23055	0.17	3.2805	0.29	3.22965	-0.002	3.23055	0.287
5.7464	-0.266	-0.087			3.2328	-0.079	600.079	3.2337	0.166	3.2832	0.292	3.23235	-0.002	3.23325	0.288
5.752	-0.268	-0.087			3.23595	-0.11	600.11	3.2364	0.164	3.28635	0.295	3.2355	-0.0009632	3.2364	0.288
5.7568	-0.269	-0.086			3.23865	-0.141	600.141	3.23955	0.162	3.2895	0.296	3.23865	-0.002	3.23955	0.29
5.7624	-0.271	-0.087			3.2418	-0.169	600.169	3.2427	0.161	3.2922	0.296	3.24135	-0.004	3.24225	0.292
5.768	-0.272	-0.086			3.24495	-0.196	600.196	3.24585	0.16	3.29535	0.296	3.2445	-0.006	3.2454	0.293
5.7728	-0.272	-0.085			3.2481	-0.222	600.222	3.24855	0.158	3.2985	0.296	3.24765	-0.006	3.24855	0.293
5.7784	-0.27	-0.084			3.2508	-0.246	600.246	3.2517	0.157	3.3012	0.297	3.25035	-0.008	3.25125	0.293
5.784	-0.267	-0.084			3.25395	-0.265	600.265	3.2544	0.154	3.30435	0.298	3.2535	-0.01	3.2544	0.291
5.7888	-0.266	-0.085			3.25665	-0.284	600.284	3.25755	0.151	3.3075	0.299	3.25665	-0.011	3.25755	0.289
5.7944	-0.265	-0.085			3.2598	-0.3	600.3	3.2607	0.149	3.3102	0.299	3.25935	-0.01	3.26025	0.286
5.8	-0.265	-0.086			3.26295	-0.317	600.317	3.26385	0.146	3.31335	0.297	3.2625	-0.01	3.2634	0.282
5.8048	-0.266	-0.088			3.2661	-0.331	600.331	3.26655	0.145	3.3165	0.295	3.26565	-0.011	3.26655	0.28
5.8104	-0.267	-0.089			3.2688	-0.346	600.346	3.2697	0.144	3.3192	0.289	3.26835	-0.013	3.26925	0.279
5.816	-0.268	-0.089			3.27195	-0.365	600.365	3.27285	0.143	3.32235	0.286	3.2715	-0.014	3.2724	0.28
5.8208	-0.267	-0.089			3.27465	-0.384	600.384	3.27555	0.143	3.3255	0.284	3.27465	-0.014	3.27555	0.282
5.8264	-0.265	-0.088			3.2778	-0.403	600.403	3.2787	0.142	3.3282	0.284	3.27735	-0.014	3.27825	0.282
5.832	-0.263	-0.087			3.28095	-0.42	600.42	3.28185	0.141	3.33135	0.285	3.2805	-0.015	3.2814	0.282
5.8368	-0.263	-0.087			3.2841	-0.439	600.439	3.28455	0.14	3.3345	0.287	3.28365	-0.015	3.28455	0.282
5.8424	-0.264	-0.087			3.2868	-0.458	600.458	3.2877	0.14	3.3372	0.292	3.28635	-0.015	3.28725	0.282
5.848	-0.266	-0.087			3.28995	-0.47	600.47	3.29085	0.14	3.34035	0.294	3.2895	-0.016	3.2904	0.281
5.8528	-0.267	-0.087			3.29265	-0.477	600.477	3.29355	0.141	3.3435	0.293	3.29265	-0.018	3.29355	0.278
5.8584	-0.268	-0.087			3.2958	-0.484	600.484	3.2967	0.141	3.3462	0.291	3.29535	-0.019	3.29625	0.275
5.864	-0.268	-0.086			3.29895	-0.494	600.494	3.2994	0.139	3.34935	0.29	3.2985	-0.022	3.2994	0.275
5.8688	-0.269	-0.085			3.3021	-0.505	600.505	3.30255	0.136	3.3525	0.287	3.30165	-0.023	3.30255	0.274
5.8744	-0.269	-0.085			3.3048	-0.515	600.515	3.3057	0.132	3.3552	0.285	3.30435	-0.025	3.30525	0.274
5.88	-0.269	-0.086			3.30795	-0.527	600.527	3.30885	0.128	3.35835	0.283	3.3075	-0.024	3.3084	0.274
5.8848	-0.271	-0.088			3.31065	-0.541	600.541	3.31155	0.124	3.3615	0.283	3.31065	-0.024	3.31155	0.276
5.8904	-0.273	-0.09			3.3138	-0.556	600.556	3.3147	0.123	3.3642	0.284	3.31335	-0.025	3.31425	0.279
5.896	-0.275	-0.092			3.31695	-0.567	600.567	3.3174	0.124	3.36735	0.286	3.3165	-0.025	3.3174	0.279
5.9008	-0.274	-0.093			3.3201	-0.572	600.572	3.32055	0.125	3.3705	0.289	3.31965	-0.024	3.32055	0.277
5.9064	-0.272	-0.094			3.3228	-0.579	600.579	3.3237	0.126	3.3732	0.291	3.32235	-0.023	3.32325	0.275
5.912	-0.27	-0.093			3.32595	-0.589	600.589	3.32685	0.127	3.37635	0.293	3.3255	-0.025	3.3264	0.274
5.9168	-0.268	-0.092			3.3291	-0.598	600.598	3.32955	0.126	3.3795	0.295	3.32865	-0.026	3.32955	0.272
5.9224	-0.265	-0.09			3.3318	-0.603	600.603	3.3327	0.126	3.3822	0.296	3.33135	-0.025	3.33225	0.27
5.928	-0.263	-0.088			3.33495	-0.608	600.608	3.3354	0.125	3.38535	0.295	3.3345	-0.022	3.3354	0.267
5.9328	-0.263	-0.085			3.3381	-0.615	600.615	3.33855	0.125	3.3885	0.293	3.33765	-0.022	3.33855	0.265
5.9384	-0.264	-0.083			3.3408	-0.62	600.62	3.3417	0.125	3.3912	0.291	3.34035	-0.024	3.34125	0.264
5.944	-0.265	-0.081			3.34395	-0.618	600.618	3.34485	0.124	3.39435	0.29	3.3435	-0.025	3.3444	0.264
5.9488	-0.265	-0.08			3.3471	-0.61	600.61	3.34755	0.122	3.3975	0.287	3.34665	-0.024	3.34755	0.264
5.9544	-0.266	-0.081			3.3498	-0.608	600.608	3.3507	0.12	3.4002	0.286	3.34935	-0.024	3.35025	0.264
5.96	-0.265	-0.082			3.35295	-0.61	600.61	3.3534	0.118	3.40335	0.287	3.3525	-0.028	3.3534	0.264
5.9648	-0.265	-0.082			3.35565	-0.613	600.613	3.35655	0.116	3.4065	0.289	3.35565	-0.031	3.35655	0.264
5.9704	-0.265	-0.082			3.3588	-0.618	600.618	3.3597	0.115	3.4092	0.29	3.35835	-0.031	3.35925	0.261
5.976	-0.265	-0.082			3.36195	-0.627	600.627	3.36285	0.115	3.41235	0.289	3.3615	-0.031	3.3624	0.26
5.9808	-0.264	-0.082			3.3651	-0.639	600.639	3.36555	0.116	3.4155	0.289	3.36465	-0.031	3.36555	0.256
5.9864	-0.263	-0.08			3.3678	-0.648	600.648	3.3687	0.117	3.4182	0.288	3.36735	-0.032	3.36825	0.256
5.992	-0.262	-0.079			3.37095	-0.651	600.651	3.3714	0.116	3.42135	0.289	3.3705	-0.03	3.3714	0.256
5.9968	-0.262	-0.078			3.37365	-0.653	600.653	3.37455	0.115	3.4245	0.292	3.37365	-0.027	3.37455	0.26
6.0024	-0.262	-0.077			3.3768	-0.651	600.651	3.3777	0.113	3.4272	0.296	3.37635	-0.025	3.37725	0.263
6.008	-0.261	-0.076			3.37995	-0.651	600.651	3.38085	0.113	3.43035	0.302	3.3795	-0.023	3.3804	0.264
6.0128	-0.261	-0.074			3.3831	-0.651	600.651	3.38355	0.113	3.4335	0.306	3.38265	-0.022	3.38355	0.267
6.0184	-0.261	-0.074			3.3858	-0.653	600.653	3.3867	0.112	3.4362	0.31	3.38535	-0.022	3.38625	0.269
6.024	-0.26	-0.075			3.38895	-0.658	600.658	3.3894	0.112	3.43935	0.312	3.3885	-0.023	3.3894	0.271
6.0288	-0.259	-0.076			3.39165	-0.663	600.663	3.39255	0.112	3.4425	0.311	3.39165	-0.024	3.39255	0.271
6.0344	-0.258	-0.079			3.3948	-0.665	600.665	3.3957	0.112	3.4452	0.308	3.39435	-0.024	3.39525	0.27
6.04	-0.258	-0.082			3.39795	-0.665	600.665	3.39885	0.112	3.44835	0.303	3.3975	-0.026	3.3984	0.27
6.0448	-0.258	-0.085			3.4011	-0.665	600.665	3.40155	0.11	3.4515	0.3	3.40065	-0.028	3.40155	0.268
6.0504	-0.258	-0.085			3.4038	-0.663	600.663	3.4047	0.109	3.4542	0.297	3.40335	-0.028	3.40425	0.268
6.056	-0.257	-0.084			3.40695	-0.663	600.663	3.4074	0.108	3.45735	0.296	3.4065	-0.028	3.4074	0.266
6.0608	-0.255	-0.083			3.40965	-0.663	600.663	3.41055	0.107	3.4605	0.296	3.40965	-0.028	3.41055	0.264
6.0664	-0.253	-0.081			3.4128	-0.663	600.663	3.4137	0.106	3.4632	0.296	3.41235	-0.029	3.41325	0.26
6.072	-0.251	-0.079			3.41595	-0.665	600.665	3.41685	0.104	3.46635	0.297	3.4155	-0.031	3.4164	0.257
6.0768	-0.25	-0.078			3.4191	-0.67	600.67	3.41955	0.103	3.4695	0.298	3.41865	-0.032	3.41955	0.254
6.0824	-0.25	-0.079			3.4218	-0.67	600.67	3.4227	0.102	3.4722	0.298	3.42135	-0.035	3.42225	0.251
6.088	-0.251	-0.081			3.42495	-0.665	600.665	3.4254	0.1	3.47535	0.297	3.4245	-0.038	3.4254	0.247
6.0928	-0.254	-0.083			3.42765	-0.665	600.665	3.42855	0.1	3.4785	0.296	3.42765	-0.041	3.42855	0.245
6.0984	-0.257	-0.084			3.4308	-0.665	600.665	3.4317	0.1	3.4812	0.296	3.43035	-0.043	3.43125	0.245
6.104	-0.258	-0.086			3.43395	-0.663	600.663	3.43485	0.102	3.48435	0.297	3.4335	-0.044	3.4344	0.245
6.1088	-0.257	-0.086			3.4371	-0.658	600.658	3.43755	0.103	3.4875	0.3	3.43665	-0.046	3.43755	0.245
6.1144	-0.257	-0.086			3.4398	-0.656	600.656	3.4407	0.104	3.4902	0.304	3.43935	-0.046	3.44025	0.246
6.12	-0.256	-0.085			3.44295	-0.656	600.656	3.4434	0.105	3.49335	0.307	3.4425	-0.044	3.4434	0.247
6.1248	-0.255	-0.084			3.44565	-0.656	600.656	3.44655	0.105	3.4965	0.31	3.44565	-0.041	3.44655	0.246
6.1304	-0.254	-0.083			3.4488	-0.658	600.658	3.4497	0.104	3.4992	0.312	3.44835	-0.039	3.44925	0.243
6.136	-0.256	-0.082			3.45195	-0.66	600.66	3.45285	0.102	3.50235	0.314	3.4515	-0.039	3.4524	0.239
6.1408	-0.257	-0.082			3.4551	-0.665	600.665	3.45555	0.1	3.5055	0.313	3.45465	-0.041	3.45555	0.236
6.1464	-0.258	-0.082			3.4578	-0.672	600.672	3.4587	0.1	3.5082	0.313	3.45735	-0.043	3.45825	0.235
6.152	-0.259	-0.082			3.46095	-0.679	600.679	3.4614	0.1	3.51135	0.314	3.4605	-0.045	3.4614	0.236
6.1568	-0.258	-0.083			3.46365	-0.684	600.684	3.46455	0.1	3.5145	0.314	3.46365	-0.049	3.46455	0.237
6.1624	-0.257	-0.082			3.4668	-0.687	600.687	3.4677	0.1	3.5172	0.313	3.46635	-0.054	3.46725	0.238
6.168	-0.256	-0.082			3.46995	-0.687	600.687	3.47085	0.099	3.52035	0.311	3.4695	-0.058	3.4704	0.24
6.1728	-0.254	-0.08			3.4731	-0.691	600.691	3.47355	0.099	3.5235	0.309	3.47265	-0.061	3.47355	0.241
6.1784	-0.253	-0.079			3.4758	-0.691	600.691	3.4767	0.098	3.5262	0.306	3.47535	-0.062	3.47625	0.239
6.184	-0.253	-0.078			3.47895	-0.689	600.689	3.4794	0.095	3.52935	0.301	3.4785	-0.062	3.4794	0.238
6.1888	-0.253	-0.077			3.48165	-0.687	600.687	3.48255	0.093	3.5325	0.296	3.48165	-0.062	3.48255	0.239
6.1944	-0.253	-0.077			3.4848	-0.694	600.694	3.4857	0.092	3.5352	0.293	3.48435	-0.06	3.48525	0.241
6.2	-0.253	-0.078			3.48795	-0.706	600.706	3.48885	0.09	3.53835	0.289	3.4875	-0.06	3.4884	0.242
6.2048	-0.252	-0.08			3.4911	-0.718	600.718	3.49155	0.089	3.5415	0.288	3.49065	-0.06	3.49155	0.242
6.2104	-0.252	-0.082			3.4938	-0.727	600.727	3.4947	0.086	3.5442	0.29	3.49335	-0.064	3.49425	0.243
6.216	-0.251	-0.082			3.49695	-0.737	600.737	3.49785	0.084	3.54735	0.293	3.4965	-0.068	3.4974	0.243
6.2208	-0.25	-0.083			3.49965	-0.746	600.746	3.50055	0.083	3.5505	0.297	3.49965	-0.073	3.50055	0.243
6.2264	-0.25	-0.083			3.5028	-0.753	600.753	3.5037	0.083	3.5532	0.304	3.50235	-0.075	3.50325	0.244
6.232	-0.249	-0.084			3.50595	-0.753	600.753	3.50685	0.083	3.55635	0.31	3.5055	-0.074	3.5064	0.246
6.2368	-0.247	-0.085			3.5091	-0.749	600.749	3.50955	0.083	3.5595	0.313	3.50865	-0.071	3.50955	0.248
6.2424	-0.247	-0.086			3.5118	-0.741	600.741	3.5127	0.083	3.5622	0.313	3.51135	-0.067	3.51225	0.249
6.248	-0.246	-0.087			3.51495	-0.737	600.737	3.51585	0.083	3.56535	0.313	3.5145	-0.063	3.5154	0.248
6.2528	-0.244	-0.088			3.51765	-0.737	600.737	3.51855	0.083	3.5685	0.313	3.51765	-0.061	3.51855	0.249
6.2584	-0.242	-0.089			3.5208	-0.739	600.739	3.5217	0.082	3.5712	0.312	3.52035	-0.062	3.52125	0.247
6.264	-0.24	-0.089			3.52395	-0.741	600.741	3.5244	0.082	3.57435	0.31	3.5235	-0.065	3.5244	0.244
6.2688	-0.239	-0.089			3.5271	-0.744	600.744	3.52755	0.081	3.5775	0.307	3.52665	-0.067	3.52755	0.241
6.2744	-0.237	-0.09			3.5298	-0.746	600.746	3.5307	0.081	3.5802	0.305	3.52935	-0.072	3.53025	0.239
6.28	-0.237	-0.09			3.53295	-0.749	600.749	3.53385	0.08	3.58335	0.302	3.5325	-0.077	3.5334	0.237
6.2848	-0.236	-0.091			3.53565	-0.746	600.746	3.53655	0.08	3.5865	0.301	3.53565	-0.079	3.53655	0.234
6.2904	-0.235	-0.092			3.5388	-0.744	600.744	3.5397	0.078	3.5892	0.301	3.53835	-0.077	3.53925	0.232
6.296	-0.235	-0.091			3.54195	-0.741	600.741	3.5424	0.076	3.59235	0.302	3.5415	-0.072	3.5424	0.232
6.3008	-0.235	-0.089			3.5451	-0.739	600.739	3.54555	0.075	3.5955	0.304	3.54465	-0.069	3.54555	0.233
6.3064	-0.235	-0.088			3.5478	-0.739	600.739	3.5487	0.075	3.5982	0.306	3.54735	-0.066	3.54825	0.234
6.312	-0.234	-0.088			3.55095	-0.739	600.739	3.55185	0.076	3.60135	0.308	3.5505	-0.063	3.5514	0.236
6.3168	-0.233	-0.088			3.5541	-0.741	600.741	3.55455	0.078	3.6045	0.306	3.55365	-0.06	3.55455	0.238
6.3224	-0.232	-0.088			3.5568	-0.741	600.741	3.5577	0.08	3.6072	0.303	3.55635	-0.06	3.55725	0.238
6.328	-0.232	-0.089			3.55995	-0.739	600.739	3.5604	0.082	3.61035	0.302	3.5595	-0.063	3.5604	0.238
6.3328	-0.231	-0.09			3.5631	-0.737	600.737	3.56355	0.082	3.6135	0.303	3.56265	-0.065	3.56355	0.238
6.3384	-0.231	-0.089			3.5658	-0.739	600.739	3.5667	0.081	3.6162	0.306	3.56535	-0.065	3.56625	0.237
6.344	-0.231	-0.088			3.56895	-0.741	600.741	3.56985	0.079	3.61935	0.306	3.5685	-0.067	3.5694	0.236
6.3488	-0.229	-0.087			3.5721	-0.741	600.741	3.57255	0.076	3.6225	0.308	3.57165	-0.069	3.57255	0.235
6.3544	-0.227	-0.087			3.5748	-0.744	600.744	3.5757	0.073	3.6252	0.308	3.57435	-0.068	3.57525	0.234
6.36	-0.224	-0.088			3.57795	-0.751	600.751	3.5784	0.072	3.62835	0.308	3.5775	-0.065	3.5784	0.235
6.3648	-0.222	-0.088			3.58065	-0.756	600.756	3.58155	0.071	3.6315	0.307	3.58065	-0.062	3.58155	0.234
6.3704	-0.22	-0.088			3.5838	-0.758	600.758	3.5847	0.069	3.6342	0.306	3.58335	-0.06	3.58425	0.231
6.376	-0.218	-0.089			3.58695	-0.758	600.758	3.58785	0.067	3.63735	0.305	3.5865	-0.059	3.5874	0.23
6.3808	-0.217	-0.089			3.5901	-0.758	600.758	3.59055	0.067	3.6405	0.304	3.58965	-0.059	3.59055	0.229
6.3864	-0.216	-0.089			3.5928	-0.758	600.758	3.5937	0.067	3.6432	0.304	3.59235	-0.063	3.59325	0.228
6.392	-0.215	-0.089			3.59595	-0.756	600.756	3.5964	0.066	3.64635	0.302	3.5955	-0.067	3.5964	0.227
6.3968	-0.214	-0.089			3.59865	-0.756	600.756	3.59955	0.065	3.6495	0.298	3.59865	-0.071	3.59955	0.227
6.4024	-0.212	-0.089			3.6018	-0.753	600.753	3.6027	0.064	3.6522	0.296	3.60135	-0.075	3.60225	0.227
6.408	-0.211	-0.089			3.60495	-0.751	600.751	3.6054	0.064	3.65535	0.295	3.6045	-0.079	3.6054	0.225
6.4128	-0.21	-0.089			3.6081	-0.751	600.751	3.60855	0.063	3.6585	0.296	3.60765	-0.082	3.60855	0.222
6.4184	-0.21	-0.088			3.6108	-0.751	600.751	3.6117	0.062	3.6612	0.3	3.61035	-0.083	3.61125	0.219
6.424	-0.21	-0.087			3.61395	-0.756	600.756	3.61485	0.061	3.66435	0.306	3.6135	-0.08	3.6144	0.216
6.4288	-0.211	-0.086			3.61665	-0.758	600.758	3.61755	0.06	3.6675	0.31	3.61665	-0.076	3.61755	0.215
6.4344	-0.21	-0.086			3.6198	-0.758	600.758	3.6207	0.06	3.6702	0.315	3.61935	-0.072	3.62025	0.214
6.44	-0.21	-0.086			3.62295	-0.761	600.761	3.62385	0.06	3.67335	0.316	3.6225	-0.068	3.6234	0.214
6.4448	-0.209	-0.086			3.62565	-0.758	600.758	3.62655	0.06	3.6765	0.315	3.62565	-0.065	3.62655	0.216
6.4504	-0.208	-0.086			3.6288	-0.756	600.756	3.6297	0.061	3.6792	0.312	3.62835	-0.064	3.62925	0.218
6.456	-0.206	-0.087			3.63195	-0.753	600.753	3.6324	0.061	3.68235	0.309	3.6315	-0.064	3.6324	0.22
6.4608	-0.205	-0.087			3.6351	-0.753	600.753	3.63555	0.062	3.6855	0.307	3.63465	-0.066	3.63555	0.221
6.4664	-0.203	-0.088			3.6378	-0.756	600.756	3.6387	0.062	3.6882	0.305	3.63735	-0.068	3.63825	0.221
6.472	-0.202	-0.088			3.64095	-0.758	600.758	3.6414	0.064	3.69135	0.304	3.6405	-0.07	3.6414	0.223
6.4768	-0.202	-0.088			3.6441	-0.765	600.765	3.64455	0.064	3.6945	0.303	3.64365	-0.069	3.64455	0.224
6.4824	-0.201	-0.089			3.6468	-0.768	600.768	3.6477	0.064	3.6972	0.302	3.64635	-0.065	3.64725	0.226
6.488	-0.2	-0.091			3.64995	-0.765	600.765	3.65085	0.063	3.70035	0.301	3.6495	-0.063	3.6504	0.227
6.4928	-0.199	-0.092			3.65265	-0.758	600.758	3.65355	0.062	3.7035	0.298	3.65265	-0.062	3.65355	0.23
6.4984	-0.199	-0.093			3.6558	-0.753	600.753	3.6567	0.061	3.7062	0.298	3.65535	-0.063	3.65625	0.233
6.504	-0.198	-0.094			3.65895	-0.753	600.753	3.65985	0.058	3.70935	0.299	3.6585	-0.064	3.6594	0.233
6.5088	-0.197	-0.095			3.66165	-0.753	600.753	3.66255	0.057	3.7125	0.301	3.66165	-0.065	3.66255	0.231
6.5144	-0.196	-0.095			3.6648	-0.756	600.756	3.6657	0.058	3.7152	0.305	3.66435	-0.067	3.66525	0.228
6.52	-0.196	-0.094			3.66795	-0.758	600.758	3.6684	0.059	3.71835	0.308	3.6675	-0.068	3.6684	0.227
6.5248	-0.196	-0.094			3.6711	-0.761	600.761	3.67155	0.06	3.7215	0.312	3.67065	-0.069	3.67155	0.226
6.5304	-0.195	-0.093			3.6738	-0.758	600.758	3.6747	0.061	3.7242	0.313	3.67335	-0.069	3.67425	0.223
6.536	-0.195	-0.094			3.67695	-0.751	600.751	3.67785	0.062	3.72735	0.312	3.6765	-0.069	3.6774	0.222
6.5408	-0.196	-0.094			3.6801	-0.744	600.744	3.68055	0.062	3.7305	0.31	3.67965	-0.071	3.68055	0.222
6.5464	-0.196	-0.095			3.6828	-0.739	600.739	3.6837	0.062	3.7332	0.307	3.68235	-0.073	3.68325	0.223
6.552	-0.196	-0.095			3.68595	-0.739	600.739	3.68685	0.062	3.73635	0.304	3.6855	-0.075	3.6864	0.223
6.5568	-0.196	-0.094			3.68865	-0.741	600.741	3.68955	0.062	3.7395	0.301	3.68865	-0.076	3.68955	0.223
6.5624	-0.196	-0.093			3.6918	-0.744	600.744	3.6927	0.062	3.7422	0.298	3.69135	-0.076	3.69225	0.223
6.568	-0.194	-0.09			3.69495	-0.746	600.746	3.69585	0.062	3.74535	0.296	3.6945	-0.074	3.6954	0.226
6.5728	-0.191	-0.088			3.69765	-0.753	600.753	3.69855	0.063	3.7485	0.296	3.69765	-0.07	3.69855	0.228
6.5784	-0.189	-0.087			3.7008	-0.763	600.763	3.7017	0.064	3.7512	0.296	3.70035	-0.067	3.70125	0.229
6.584	-0.189	-0.087			3.70395	-0.768	600.768	3.7044	0.064	3.75435	0.3	3.7035	-0.065	3.7044	0.227
6.5888	-0.19	-0.088			3.7071	-0.768	600.768	3.70755	0.065	3.7575	0.303	3.70665	-0.064	3.70755	0.224
6.5944	-0.19	-0.09			3.7098	-0.761	600.761	3.7107	0.065	3.7602	0.306	3.70935	-0.064	3.71025	0.221
6.6	-0.189	-0.092			3.71295	-0.758	600.758	3.7134	0.064	3.76335	0.308	3.7125	-0.065	3.7134	0.217
6.6048	-0.187	-0.093			3.7161	-0.758	600.758	3.71655	0.063	3.7665	0.311	3.71565	-0.067	3.71655	0.214
6.6104	-0.185	-0.093			3.7188	-0.756	600.756	3.7197	0.062	3.7692	0.311	3.71835	-0.068	3.71925	0.213
6.616	-0.182	-0.092			3.72195	-0.751	600.751	3.72285	0.06	3.77235	0.309	3.7215	-0.068	3.7224	0.213
6.6208	-0.179	-0.092			3.72465	-0.756	600.756	3.72555	0.06	3.7755	0.307	3.72465	-0.069	3.72555	0.212
6.6264	-0.179	-0.092			3.7278	-0.765	600.765	3.7287	0.059	3.7782	0.309	3.72735	-0.071	3.72825	0.212
6.632	-0.179	-0.092			3.73095	-0.772	600.772	3.73185	0.058	3.78135	0.312	3.7305	-0.073	3.7314	0.213
6.6368	-0.181	-0.091			3.73365	-0.775	600.775	3.73455	0.057	3.7845	0.315	3.73365	-0.074	3.73455	0.214
6.6424	-0.182	-0.091			3.7368	-0.772	600.772	3.7377	0.055	3.7872	0.317	3.73635	-0.077	3.73725	0.214
6.648	-0.184	-0.091			3.73995	-0.768	600.768	3.74085	0.053	3.79035	0.321	3.7395	-0.079	3.7404	0.213
6.6528	-0.185	-0.091			3.7431	-0.768	600.768	3.74355	0.051	3.7935	0.324	3.74265	-0.08	3.74355	0.213
6.6584	-0.184	-0.092			3.7458	-0.765	600.765	3.7467	0.05	3.7962	0.324	3.74535	-0.079	3.74625	0.212
6.664	-0.182	-0.092			3.74895	-0.765	600.765	3.74985	0.049	3.79935	0.321	3.7485	-0.08	3.7494	0.21
6.6688	-0.18	-0.092			3.7521	-0.763	600.763	3.75255	0.049	3.8025	0.318	3.75165	-0.081	3.75255	0.208
6.6744	-0.179	-0.092			3.7548	-0.763	600.763	3.7557	0.049	3.8052	0.316	3.75435	-0.083	3.75525	0.207
6.68	-0.177	-0.093			3.75795	-0.761	600.761	3.7584	0.048	3.80835	0.316	3.7575	-0.083	3.7584	0.205
6.6848	-0.175	-0.094			3.76065	-0.761	600.761	3.76155	0.046	3.8115	0.316	3.76065	-0.081	3.76155	0.205
6.6904	-0.172	-0.094			3.7638	-0.761	600.761	3.7647	0.045	3.8142	0.319	3.76335	-0.079	3.76425	0.205
6.696	-0.169	-0.093			3.76695	-0.758	600.758	3.76785	0.045	3.81735	0.322	3.7665	-0.075	3.7674	0.205
6.7008	-0.167	-0.093			3.76965	-0.756	600.756	3.77055	0.044	3.8205	0.323	3.76965	-0.071	3.77055	0.206
6.7064	-0.166	-0.092			3.7728	-0.756	600.756	3.7737	0.045	3.8232	0.321	3.77235	-0.068	3.77325	0.208
6.712	-0.166	-0.09			3.77595	-0.753	600.753	3.77685	0.045	3.82635	0.318	3.7755	-0.068	3.7764	0.21
6.7168	-0.167	-0.088			3.7791	-0.746	600.746	3.77955	0.044	3.8295	0.315	3.77865	-0.071	3.77955	0.211
6.7224	-0.169	-0.087			3.7818	-0.741	600.741	3.7827	0.043	3.8322	0.315	3.78135	-0.075	3.78225	0.211
6.728	-0.171	-0.087			3.78495	-0.739	600.739	3.7854	0.041	3.83535	0.315	3.7845	-0.078	3.7854	0.21
6.7328	-0.173	-0.087			3.7881	-0.741	600.741	3.78855	0.04	3.8385	0.315	3.78765	-0.08	3.78855	0.208
6.7384	-0.174	-0.087			3.7908	-0.749	600.749	3.7917	0.038	3.8412	0.318	3.79035	-0.083	3.79125	0.205
6.744	-0.173	-0.087			3.79395	-0.761	600.761	3.7944	0.036	3.84435	0.321	3.7935	-0.083	3.7944	0.202
6.7488	-0.172	-0.087			3.7971	-0.775	600.775	3.79755	0.036	3.8475	0.323	3.79665	-0.081	3.79755	0.201
6.7544	-0.17	-0.086			3.7998	-0.787	600.787	3.8007	0.037	3.8502	0.321	3.79935	-0.076	3.80025	0.201
6.76	-0.169	-0.084			3.80295	-0.792	600.792	3.80385	0.037	3.85335	0.318	3.8025	-0.073	3.8034	0.2
6.7648	-0.168	-0.083			3.80565	-0.794	600.794	3.80655	0.037	3.8565	0.316	3.80565	-0.07	3.80655	0.199
6.7704	-0.167	-0.082			3.8088	-0.792	600.792	3.8097	0.038	3.8592	0.315	3.80835	-0.069	3.80925	0.199
6.776	-0.167	-0.082			3.81195	-0.784	600.784	3.81285	0.039	3.86235	0.315	3.8115	-0.069	3.8124	0.199
6.7808	-0.167	-0.081			3.81465	-0.777	600.777	3.81555	0.039	3.8655	0.317	3.81465	-0.073	3.81555	0.199
6.7864	-0.167	-0.08			3.8178	-0.77	600.77	3.8187	0.038	3.8682	0.322	3.81735	-0.077	3.81825	0.199
6.792	-0.167	-0.081			3.82095	-0.768	600.768	3.8214	0.037	3.87135	0.327	3.8205	-0.082	3.8214	0.2
6.7968	-0.166	-0.083			3.8241	-0.768	600.768	3.82455	0.036	3.8745	0.331	3.82365	-0.086	3.82455	0.199
6.8024	-0.165	-0.087			3.8268	-0.772	600.772	3.8277	0.036	3.8772	0.333	3.82635	-0.089	3.82725	0.197
6.808	-0.165	-0.09			3.82995	-0.777	600.777	3.8304	0.037	3.88035	0.332	3.8295	-0.092	3.8304	0.195
6.8128	-0.164	-0.092			3.8331	-0.782	600.782	3.83355	0.038	3.8835	0.331	3.83265	-0.094	3.83355	0.192
6.8184	-0.165	-0.093			3.8358	-0.787	600.787	3.8367	0.038	3.8862	0.329	3.83535	-0.095	3.83625	0.19
6.824	-0.165	-0.094			3.83895	-0.794	600.794	3.83985	0.038	3.88935	0.328	3.8385	-0.095	3.8394	0.19
6.8288	-0.166	-0.093			3.84165	-0.796	600.796	3.84255	0.038	3.8925	0.326	3.84165	-0.092	3.84255	0.19
6.8344	-0.166	-0.093			3.8448	-0.796	600.796	3.8457	0.037	3.8952	0.325	3.84435	-0.088	3.84525	0.191
6.84	-0.167	-0.094			3.84795	-0.796	600.796	3.84885	0.036	3.89835	0.323	3.8475	-0.083	3.8484	0.192
6.8448	-0.167	-0.095			3.85065	-0.796	600.796	3.85155	0.035	3.9015	0.322	3.85065	-0.079	3.85155	0.192
6.8504	-0.167	-0.097			3.8538	-0.801	600.801	3.8547	0.035	3.9042	0.323	3.85335	-0.076	3.85425	0.191
6.856	-0.167	-0.098			3.85695	-0.806	600.806	3.8574	0.035	3.90735	0.323	3.8565	-0.075	3.8574	0.19
6.8608	-0.167	-0.098			3.8601	-0.806	600.806	3.86055	0.035	3.9105	0.323	3.85965	-0.075	3.86055	0.188
6.8664	-0.168	-0.096			3.8628	-0.806	600.806	3.8637	0.033	3.9132	0.323	3.86235	-0.078	3.86325	0.187
6.872	-0.167	-0.093			3.86595	-0.803	600.803	3.8664	0.032	3.91635	0.323	3.8655	-0.082	3.8664	0.187
6.8768	-0.166	-0.089			3.8691	-0.799	600.799	3.86955	0.031	3.9195	0.322	3.86865	-0.085	3.86955	0.186
6.8824	-0.165	-0.087			3.8718	-0.794	600.794	3.8727	0.031	3.9222	0.321	3.87135	-0.087	3.87225	0.186
6.888	-0.164	-0.086			3.87495	-0.792	600.792	3.87585	0.032	3.92535	0.32	3.8745	-0.089	3.8754	0.186
6.8928	-0.164	-0.086			3.87765	-0.789	600.789	3.87855	0.033	3.9285	0.319	3.87765	-0.09	3.87855	0.188
6.8984	-0.165	-0.087			3.8808	-0.789	600.789	3.8817	0.034	3.9312	0.321	3.88035	-0.088	3.88125	0.19
6.904	-0.165	-0.088			3.88395	-0.787	600.787	3.88485	0.032	3.93435	0.324	3.8835	-0.083	3.8844	0.193
6.9088	-0.166	-0.089			3.88665	-0.789	600.789	3.88755	0.029	3.9375	0.326	3.88665	-0.077	3.88755	0.194
6.9144	-0.166	-0.089			3.8898	-0.792	600.792	3.8907	0.025	3.9402	0.325	3.88935	-0.071	3.89025	0.194
6.92	-0.168	-0.089			3.89295	-0.794	600.794	3.8934	0.021	3.94335	0.325	3.8925	-0.069	3.8934	0.195
6.9248	-0.168	-0.091			3.8961	-0.796	600.796	3.89655	0.018	3.9465	0.326	3.89565	-0.072	3.89655	0.194
6.9304	-0.169	-0.093			3.8988	-0.799	600.799	3.8997	0.018	3.9492	0.328	3.89835	-0.077	3.89925	0.192
6.936	-0.17	-0.094			3.90195	-0.799	600.799	3.9024	0.019	3.95235	0.328	3.9015	-0.083	3.9024	0.189
6.9408	-0.17	-0.094			3.9051	-0.796	600.796	3.90555	0.021	3.9555	0.329	3.90465	-0.088	3.90555	0.186
6.9464	-0.171	-0.094			3.9078	-0.796	600.796	3.9087	0.023	3.9582	0.329	3.90735	-0.092	3.90825	0.186
6.952	-0.171	-0.093			3.91095	-0.796	600.796	3.91185	0.024	3.96135	0.33	3.9105	-0.093	3.9114	0.186
6.9568	-0.172	-0.092			3.91365	-0.796	600.796	3.91455	0.025	3.9645	0.327	3.91365	-0.088	3.91455	0.186
6.9624	-0.171	-0.089			3.9168	-0.796	600.796	3.9177	0.025	3.9672	0.322	3.91635	-0.082	3.91725	0.186
6.968	-0.171	-0.088			3.91995	-0.799	600.799	3.92085	0.026	3.97035	0.317	3.9195	-0.078	3.9204	0.189
6.9728	-0.172	-0.087			3.92265	-0.803	600.803	3.92355	0.027	3.9735	0.315	3.92265	-0.079	3.92355	0.19
6.9784	-0.174	-0.088			3.9258	-0.808	600.808	3.9267	0.029	3.9762	0.315	3.92535	-0.081	3.92625	0.19
6.984	-0.175	-0.088			3.92895	-0.811	600.811	3.9294	0.03	3.97935	0.315	3.9285	-0.084	3.9294	0.189
6.9888	-0.177	-0.088			3.9321	-0.813	600.813	3.93255	0.029	3.9825	0.317	3.93165	-0.088	3.93255	0.186
6.9944	-0.18	-0.089			3.9348	-0.813	600.813	3.9357	0.026	3.9852	0.32	3.93435	-0.092	3.93525	0.184
7	-0.183	-0.091			3.93795	-0.813	600.813	3.9384	0.022	3.98835	0.322	3.9375	-0.092	3.9384	0.183
7.0048	-0.185	-0.092			3.9411	-0.808	600.808	3.94155	0.018	3.9915	0.323	3.94065	-0.092	3.94155	0.182
7.0104	-0.187	-0.092			3.9438	-0.803	600.803	3.9447	0.014	3.9942	0.324	3.94335	-0.089	3.94425	0.183
7.016	-0.187	-0.093			3.94695	-0.799	600.799	3.94785	0.012	3.99735	0.324	3.9465	-0.086	3.9474	0.184
7.0208	-0.187	-0.093			3.94965	-0.796	600.796	3.95055	0.012	4.0005	0.324	3.94965	-0.084	3.95055	0.185
7.0264	-0.187	-0.092			3.9528	-0.796	600.796	3.9537	0.015	4.0032	0.322	3.95235	-0.082	3.95325	0.183
7.032	-0.186	-0.092			3.95595	-0.796	600.796	3.95685	0.018	4.00635	0.318	3.9555	-0.081	3.9564	0.179
7.0368	-0.187	-0.092			3.9591	-0.799	600.799	3.95955	0.021	4.0095	0.315	3.95865	-0.081	3.95955	0.175
7.0424	-0.187	-0.093			3.9618	-0.803	600.803	3.9627	0.022	4.0122	0.315	3.96135	-0.082	3.96225	0.173
7.048	-0.186	-0.093			3.96495	-0.808	600.808	3.96585	0.023	4.01535	0.315	3.9645	-0.082	3.9654	0.173
7.0528	-0.186	-0.093			3.9681	-0.813	600.813	3.96855	0.024	4.0185	0.319	3.96765	-0.083	3.96855	0.173
7.0584	-0.186	-0.093			3.9708	-0.818	600.818	3.9717	0.023	4.0212	0.323	3.97035	-0.083	3.97125	0.175
7.064	-0.185	-0.093			3.97395	-0.818	600.818	3.9744	0.022	4.02435	0.326	3.9735	-0.085	3.9744	0.18
7.0688	-0.185	-0.095			3.9771	-0.813	600.813	3.97755	0.021	4.0275	0.33	3.97665	-0.088	3.97755	0.183
7.0744	-0.186	-0.095			3.9798	-0.801	600.801	3.9807	0.021	4.0302	0.333	3.97935	-0.09	3.98025	0.184
7.08	-0.187	-0.096			3.98295	-0.789	600.789	3.9834	0.019	4.03335	0.332	3.9825	-0.091	3.9834	0.184
7.0848	-0.189	-0.095			3.98565	-0.78	600.78	3.98655	0.018	4.0365	0.329	3.98565	-0.092	3.98655	0.183
7.0904	-0.191	-0.095			3.9888	-0.772	600.772	3.9897	0.017	4.0392	0.326	3.98835	-0.092	3.98925	0.183
7.096	-0.192	-0.094			3.99195	-0.772	600.772	3.99285	0.015	4.04235	0.325	3.9915	-0.093	3.9924	0.181
7.1008	-0.194	-0.092			3.99465	-0.775	600.775	3.99555	0.013	4.0455	0.324	3.99465	-0.092	3.99555	0.179
7.1064	-0.195	-0.092			3.9978	-0.782	600.782	3.9987	0.011	4.0482	0.322	3.99735	-0.092	3.99825	0.179
7.112	-0.196	-0.093			4.00095	-0.792	600.792	4.00185	0.01	4.05135	0.32	4.0005	-0.094	4.0014	0.179
7.1168	-0.196	-0.093			4.0041	-0.801	600.801	4.00455	0.01	4.0545	0.32	4.00365	-0.096	4.00455	0.18
7.1224	-0.197	-0.094			4.0068	-0.811	600.811	4.0077	0.009	4.0572	0.322	4.00635	-0.098	4.00725	0.183
7.128	-0.198	-0.094			4.00995	-0.818	600.818	4.0104	0.01	4.06035	0.324	4.0095	-0.098	4.0104	0.186
7.1328	-0.199	-0.094			4.0131	-0.825	600.825	4.01355	0.01	4.0635	0.324	4.01265	-0.097	4.01355	0.187
7.1384	-0.199	-0.094			4.0158	-0.834	600.834	4.0167	0.011	4.0662	0.322	4.01535	-0.096	4.01625	0.188
7.144	-0.199	-0.093			4.01895	-0.837	600.837	4.0194	0.012	4.06935	0.323	4.0185	-0.097	4.0194	0.187
7.1488	-0.198	-0.093			4.0221	-0.832	600.832	4.02255	0.012	4.0725	0.325	4.02165	-0.1	4.02255	0.186
7.1544	-0.196	-0.093			4.0248	-0.825	600.825	4.0257	0.013	4.0752	0.326	4.02435	-0.104	4.02525	0.183
7.16	-0.196	-0.094			4.02795	-0.815	600.815	4.02885	0.014	4.07835	0.327	4.0275	-0.107	4.0284	0.179
7.1648	-0.196	-0.095			4.03065	-0.808	600.808	4.03155	0.015	4.0815	0.329	4.03065	-0.109	4.03155	0.178
7.1704	-0.196	-0.094			4.0338	-0.806	600.806	4.0347	0.015	4.0842	0.332	4.03335	-0.11	4.03425	0.176
7.176	-0.197	-0.093			4.03695	-0.806	600.806	4.03785	0.016	4.08735	0.334	4.0365	-0.107	4.0374	0.175
7.1808	-0.198	-0.093			4.03965	-0.806	600.806	4.04055	0.015	4.0905	0.335	4.03965	-0.104	4.04055	0.175
7.1864	-0.199	-0.091			4.0428	-0.808	600.808	4.0437	0.015	4.0932	0.333	4.04235	-0.102	4.04325	0.175
7.192	-0.198	-0.089			4.04595	-0.808	600.808	4.0464	0.015	4.09635	0.332	4.0455	-0.101	4.0464	0.173
7.1968	-0.197	-0.088			4.0491	-0.806	600.806	4.04955	0.015	4.0995	0.329	4.04865	-0.101	4.04955	0.172
7.2024	-0.196	-0.088			4.0518	-0.801	600.801	4.0527	0.014	4.1022	0.326
7.208	-0.196	-0.088			4.05495	-0.796	600.796	4.0554	0.014	4.10535	0.324
7.2128	-0.195	-0.087			4.0581	-0.794	600.794	4.05855	0.014	4.1085	0.323
7.2184	-0.195	-0.087			4.0608	-0.796	600.796	4.0617	0.013	4.1112	0.325
7.224	-0.196	-0.087			4.06395	-0.801	600.801	4.06485	0.011	4.11435	0.327
7.2288	-0.198	-0.087			4.06665	-0.806	600.806	4.06755	0.01	4.1175	0.331
7.2344	-0.201	-0.087			4.0698	-0.808	600.808	4.0707	0.011	4.1202	0.335
7.24	-0.202	-0.089			4.07295	-0.806	600.806	4.07385	0.012	4.12335	0.341
7.2448	-0.204	-0.093			4.07565	-0.803	600.803	4.07655	0.013	4.1265	0.344
7.2504	-0.206	-0.097			4.0788	-0.799	600.799	4.0797	0.014	4.1292	0.344
7.256	-0.206	-0.101			4.08195	-0.794	600.794	4.0824	0.014	4.13235	0.343
7.2608	-0.206	-0.103			4.0851	-0.792	600.792	4.08555	0.013	4.1355	0.344
7.2664	-0.206	-0.105			4.0878	-0.789	600.789	4.0887	0.012	4.1382	0.344
7.272	-0.206	-0.106			4.09095	-0.794	600.794	4.0914	0.01	4.14135	0.345
7.2768	-0.206	-0.105			4.0941	-0.799	600.799	4.09455	0.008	4.1445	0.345
7.2824	-0.206	-0.103			4.0968	-0.806	600.806	4.0977	0.006	4.1472	0.344
7.288	-0.207	-0.099			4.09995	-0.813	600.813	4.10085	0.005	4.15035	0.343
7.2928	-0.209	-0.097			4.10265	-0.818	600.818	4.10355	0.005	4.1535	0.343
7.2984	-0.211	-0.096			4.1058	-0.825	600.825	4.1067	0.005	4.1562	0.343
7.304	-0.213	-0.095			4.10895	-0.83	600.83	4.10985	0.005	4.15935	0.344
7.3088	-0.213	-0.094			4.11165	-0.832	600.832	4.11255	0.005	4.1625	0.348
7.3144	-0.213	-0.093			4.1148	-0.83	600.83	4.1157	0.005	4.1652	0.352
7.32	-0.213	-0.093			4.11795	-0.825	600.825	4.1184	0.003	4.16835	0.354
7.3248	-0.211	-0.093			4.1211	-0.815	600.815	4.12155	0.003	4.1715	0.354
7.3304	-0.21	-0.093			4.1238	-0.808	600.808	4.1247	0.003	4.1742	0.352
7.336	-0.209	-0.093			4.12695	-0.801	600.801	4.1274	0.004	4.17735	0.349
7.3408	-0.209	-0.092			4.1301	-0.796	600.796	4.13055	0.003	4.1805	0.344
7.3464	-0.21	-0.091			4.1328	-0.792	600.792	4.1337	0.003	4.1832	0.34
7.352	-0.21	-0.091			4.13595	-0.792	600.792	4.13685	0.002	4.18635	0.339
7.3568	-0.21	-0.092			4.13865	-0.799	600.799	4.13955	0.002	4.1895	0.339
7.3624	-0.209	-0.092			4.1418	-0.808	600.808	4.1427	0	4.1922	0.338
7.368	-0.208	-0.091			4.14495	-0.813	600.813	4.14585	-0.001	4.19535	0.338
7.3728	-0.206	-0.091			4.14765	-0.818	600.818	4.14855	-0.002	4.1985	0.338
7.3784	-0.206	-0.093			4.1508	-0.823	600.823	4.1517	-0.002	4.2012	0.338
7.384	-0.206	-0.094			4.15395	-0.83	600.83	4.1544	-0.0009537	4.20435	0.337
7.3888	-0.206	-0.095			4.1571	-0.83	600.83	4.15755	0.0004768	4.2075	0.337
7.3944	-0.207	-0.096			4.1598	-0.827	600.827	4.1607	0.001	4.2102	0.335
7.4	-0.208	-0.097			4.16295	-0.823	600.823	4.1634	0.003	4.21335	0.335
7.4048	-0.21	-0.097			4.1661	-0.818	600.818	4.16655	0.005	4.2165	0.338
7.4104	-0.21	-0.096			4.1688	-0.815	600.815	4.1697	0.007	4.2192	0.341
7.416	-0.21	-0.094			4.17195	-0.811	600.811	4.17285	0.009	4.22235	0.342
7.4208	-0.211	-0.093			4.17465	-0.806	600.806	4.17555	0.009	4.2255	0.344
7.4264	-0.213	-0.092			4.1778	-0.801	600.801	4.1787	0.009	4.2282	0.346
7.432	-0.215	-0.091			4.18095	-0.796	600.796	4.18185	0.008	4.23135	0.346
7.4368	-0.216	-0.09			4.18365	-0.796	600.796	4.18455	0.007	4.2345	0.344
7.4424	-0.216	-0.092			4.1868	-0.799	600.799	4.1877	0.006	4.2372	0.343
7.448	-0.217	-0.093			4.18995	-0.803	600.803	4.19085	0.004	4.24035	0.342
7.4528	-0.216	-0.094			4.1931	-0.806	600.806	4.19355	0.003	4.2435	0.343
7.4584	-0.216	-0.093			4.1958	-0.813	600.813	4.1967	0.002	4.2462	0.344
7.464	-0.214	-0.093			4.19895	-0.82	600.82	4.1994	0.001	4.24935	0.344
7.4688	-0.214	-0.094			4.2021	-0.825	600.825	4.20255	0.001	4.2525	0.346
7.4744	-0.214	-0.094			4.2048	-0.825	600.825	4.2057	0.001	4.2552	0.346
7.48	-0.214	-0.094			4.20795	-0.825	600.825	4.2084	0.002	4.25835	0.344
7.4848	-0.215	-0.092			4.21065	-0.827	600.827	4.21155	0.003	4.2615	0.342
7.4904	-0.216	-0.091			4.2138	-0.827	600.827	4.2147	0.003	4.2642	0.339
7.496	-0.216	-0.09			4.21695	-0.823	600.823	4.21785	0.001	4.26735	0.337
7.5008	-0.216	-0.089			4.21965	-0.813	600.813	4.22055	-0.0004768	4.2705	0.335
7.5064	-0.216	-0.088			4.2228	-0.803	600.803	4.2237	-0.001	4.2732	0.333
7.512	-0.215	-0.09			4.22595	-0.796	600.796	4.22685	-0.002	4.27635	0.333
7.5168	-0.214	-0.092			4.2291	-0.794	600.794	4.22955	-0.003	4.2795	0.334
7.5224	-0.213	-0.093			4.2318	-0.794	600.794	4.2327	-0.004	4.2822	0.334
7.528	-0.212	-0.092			4.23495	-0.799	600.799	4.2354	-0.004	4.28535	0.335
7.5328	-0.213	-0.092			4.2381	-0.806	600.806	4.23855	-0.004	4.2885	0.338
7.5384	-0.215	-0.091			4.2408	-0.813	600.813	4.2417	-0.005	4.2912	0.342
7.544	-0.216	-0.09			4.24395	-0.818	600.818	4.2444	-0.005	4.29435	0.344
7.5488	-0.218	-0.089			4.2471	-0.82	600.82	4.24755	-0.006	4.2975	0.344
7.5544	-0.22	-0.089			4.2498	-0.82	600.82	4.2507	-0.006	4.3002	0.344
7.56	-0.221	-0.091			4.25295	-0.82	600.82	4.25385	-0.005	4.30335	0.343
7.5648	-0.221	-0.092			4.25565	-0.82	600.82	4.25655	-0.005	4.3065	0.339
7.5704	-0.218	-0.093			4.2588	-0.818	600.818	4.2597	-0.005	4.3092	0.335
7.576	-0.216	-0.093			4.26195	-0.815	600.815	4.26285	-0.005	4.31235	0.333
7.5808	-0.213	-0.093			4.26465	-0.813	600.813	4.26555	-0.005	4.3155	0.332
7.5864	-0.211	-0.093			4.2678	-0.813	600.813	4.2687	-0.005	4.3182	0.331
7.592	-0.211	-0.093			4.27095	-0.818	600.818	4.2714	-0.005	4.32135	0.33
7.5968	-0.211	-0.092			4.2741	-0.825	600.825	4.27455	-0.005	4.3245	0.331
7.6024	-0.211	-0.091			4.2768	-0.834	600.834	4.2777	-0.004	4.3272	0.334
7.608	-0.21	-0.09			4.27995	-0.844	600.844	4.2804	-0.004	4.33035	0.337
7.6128	-0.21	-0.088			4.2831	-0.854	600.854	4.28355	-0.003	4.3335	0.339
7.6184	-0.211	-0.087			4.2858	-0.856	600.856	4.2867	-0.004	4.3362	0.342
7.624	-0.21	-0.087			4.28895	-0.856	600.856	4.28985	-0.005	4.33935	0.345
7.6288	-0.209	-0.088			4.29165	-0.849	600.849	4.29255	-0.005	4.3425	0.347
7.6344	-0.207	-0.089			4.2948	-0.844	600.844	4.2957	-0.006	4.3452	0.347
7.64	-0.206	-0.092			4.29795	-0.839	600.839	4.29885	-0.007	4.34835	0.345
7.6448	-0.204	-0.094			4.30065	-0.834	600.834	4.30155	-0.008	4.3515	0.344
7.6504	-0.203	-0.096			4.3038	-0.832	600.832	4.3047	-0.008	4.3542	0.345
7.656	-0.203	-0.096			4.30695	-0.834	600.834	4.3074	-0.008	4.35735	0.346
7.6608	-0.204	-0.093			4.3101	-0.839	600.839	4.31055	-0.009	4.3605	0.348
7.6664	-0.206	-0.09			4.3128	-0.842	600.842	4.3137	-0.011	4.3632	0.352
7.672	-0.208	-0.087			4.31595	-0.844	600.844	4.31685	-0.012	4.36635	0.356
7.6768	-0.21	-0.086			4.3191	-0.846	600.846	4.31955	-0.014	4.3695	0.361
7.6824	-0.211	-0.086			4.3218	-0.851	600.851	4.3227	-0.015	4.3722	0.364
7.688	-0.211	-0.088			4.32495	-0.851	600.851	4.32585	-0.016	4.37535	0.363
7.6928	-0.209	-0.091			4.32765	-0.846	600.846	4.32855	-0.017	4.3785	0.361
7.6984	-0.207	-0.094			4.3308	-0.837	600.837	4.3317	-0.017	4.3812	0.358
7.704	-0.206	-0.096			4.33395	-0.83	600.83	4.33485	-0.017	4.38435	0.354
7.7088	-0.205	-0.096			4.33665	-0.823	600.823	4.33755	-0.017	4.3875	0.351
7.7144	-0.205	-0.096			4.3398	-0.815	600.815	4.3407	-0.017	4.3902	0.351
7.72	-0.205	-0.096			4.34295	-0.815	600.815	4.3434	-0.017	4.39335	0.352
7.7248	-0.205	-0.097			4.3461	-0.82	600.82	4.34655	-0.018	4.3965	0.353
7.7304	-0.206	-0.098			4.3488	-0.83	600.83	4.3497	-0.018	4.3992	0.354
7.736	-0.208	-0.099			4.35195	-0.837	600.837	4.35285	-0.019	4.40235	0.355
7.7408	-0.208	-0.099			4.3551	-0.842	600.842	4.35555	-0.019	4.4055	0.358
7.7464	-0.207	-0.097			4.3578	-0.842	600.842	4.3587	-0.019	4.4082	0.359
7.752	-0.206	-0.095			4.36095	-0.844	600.844	4.36185	-0.02	4.41135	0.358
7.7568	-0.206	-0.093			4.36365	-0.844	600.844	4.36455	-0.021	4.4145	0.359
7.7624	-0.206	-0.092			4.3668	-0.842	600.842	4.3677	-0.021	4.4172	0.361
7.768	-0.205	-0.092			4.36995	-0.842	600.842	4.37085	-0.02	4.42035	0.363
7.7728	-0.203	-0.092			4.37265	-0.844	600.844	4.37355	-0.02	4.4235	0.363
7.7784	-0.202	-0.093			4.3758	-0.846	600.846	4.3767	-0.021	4.4262	0.362
7.784	-0.202	-0.094			4.37895	-0.846	600.846	4.3794	-0.02	4.42935	0.362
7.7888	-0.202	-0.093			4.3821	-0.844	600.844	4.38255	-0.018	4.4325	0.36
7.7944	-0.202	-0.092			4.3848	-0.844	600.844	4.3857	-0.016	4.4352	0.357
7.8	-0.203	-0.09			4.38795	-0.844	600.844	4.38885	-0.016	4.43835	0.356
7.8048	-0.203	-0.089			4.3911	-0.844	600.844	4.39155	-0.015	4.4415	0.356
7.8104	-0.203	-0.088			4.3938	-0.839	600.839	4.3947	-0.015	4.4442	0.358
7.816	-0.203	-0.088			4.39695	-0.832	600.832	4.39785	-0.016	4.44735	0.359
7.8208	-0.201	-0.09			4.39965	-0.83	600.83	4.40055	-0.018	4.4505	0.362
7.8264	-0.199	-0.09			4.4028	-0.83	600.83	4.4037	-0.019	4.4532	0.364
7.832	-0.197	-0.091			4.40595	-0.83	600.83	4.40685	-0.02	4.45635	0.366
7.8368	-0.196	-0.091			4.40865	-0.83	600.83	4.40955	-0.022	4.4595	0.367
7.8424	-0.197	-0.092			4.4118	-0.83	600.83	4.4127	-0.024	4.4622	0.365
7.848	-0.199	-0.092			4.41495	-0.83	600.83	4.41585	-0.024	4.46535	0.364
7.8528	-0.201	-0.093			4.4181	-0.827	600.827	4.41855	-0.024	4.4685	0.366
7.8584	-0.203	-0.093			4.4208	-0.823	600.823	4.4217	-0.024	4.4712	0.368
7.864	-0.203	-0.095			4.42395	-0.82	600.82	4.42485	-0.024	4.47435	0.368
7.8688	-0.202	-0.097			4.4271	-0.823	600.823	4.42755	-0.023	4.4775	0.369
7.8744	-0.2	-0.099			4.4298	-0.825	600.825	4.4307	-0.021	4.4802	0.372
7.88	-0.198	-0.099			4.43295	-0.825	600.825	4.4334	-0.021	4.48335	0.375
7.8848	-0.198	-0.098			4.43565	-0.823	600.823	4.43655	-0.021	4.4865	0.376
7.8904	-0.198	-0.097			4.4388	-0.823	600.823	4.4397	-0.022	4.4892	0.374
7.896	-0.199	-0.096			4.44195	-0.818	600.818	4.44285	-0.023	4.49235	0.371
7.9008	-0.2	-0.094			4.44465	-0.811	600.811	4.44555	-0.023	4.4955	0.366
7.9064	-0.2	-0.093			4.4478	-0.806	600.806	4.4487	-0.024	4.4982	0.363
7.912	-0.198	-0.092			4.45095	-0.806	600.806	4.45185	-0.025	4.50135	0.359
7.9168	-0.196	-0.093			4.4541	-0.808	600.808	4.45455	-0.024	4.5045	0.357
7.9224	-0.195	-0.094			4.4568	-0.815	600.815	4.4577	-0.022	4.5072	0.356
7.928	-0.193	-0.095			4.45995	-0.82	600.82	4.46085	-0.021	4.51035	0.354
7.9328	-0.192	-0.096			4.4631	-0.82	600.82	4.46355	-0.021	4.5135	0.353
7.9384	-0.191	-0.097			4.4658	-0.823	600.823	4.4667	-0.021	4.5162	0.351
7.944	-0.19	-0.098			4.46895	-0.827	600.827	4.4694	-0.021	4.51935	0.35
7.9488	-0.189	-0.099			4.4721	-0.834	600.834	4.47255	-0.022	4.5225	0.35
7.9544	-0.188	-0.098			4.4748	-0.837	600.837	4.4757	-0.024	4.5252	0.352
7.96	-0.188	-0.098			4.47795	-0.839	600.839	4.47885	-0.027	4.52835	0.355
7.9648	-0.189	-0.097			4.48065	-0.844	600.844	4.48155	-0.029	4.5315	0.362
7.9704	-0.191	-0.097			4.4838	-0.849	600.849	4.4847	-0.03	4.5342	0.368
7.976	-0.193	-0.096			4.48695	-0.851	600.851	4.48785	-0.031	4.53735	0.372
7.9808	-0.194	-0.095			4.48965	-0.849	600.849	4.49055	-0.032	4.5405	0.374
7.9864	-0.194	-0.094			4.4928	-0.849	600.849	4.4937	-0.033	4.5432	0.377
7.992	-0.194	-0.093			4.49595	-0.846	600.846	4.49685	-0.033	4.54635	0.378
7.9968	-0.193	-0.092			4.4991	-0.846	600.846	4.49955	-0.032	4.5495	0.378
8.0024	-0.192	-0.092
8.008	-0.192	-0.091
8.0128	-0.192	-0.091
8.0184	-0.192	-0.09
8.024	-0.192	-0.089
8.0288	-0.192	-0.089
8.0344	-0.191	-0.09
8.04	-0.19	-0.092
8.0448	-0.189	-0.094
8.0504	-0.19	-0.097
8.056	-0.19	-0.099
8.0608	-0.191	-0.101
8.0664	-0.192	-0.101
8.072	-0.192	-0.099
8.0768	-0.191	-0.097
8.0824	-0.19	-0.095
8.088	-0.188	-0.093
8.0928	-0.186	-0.093
8.0984	-0.185	-0.092
8.104	-0.183	-0.091
8.1088	-0.183	-0.092
8.1144	-0.184	-0.093
8.12	-0.185	-0.093
8.1248	-0.185	-0.093
8.1304	-0.185	-0.094
8.136	-0.185	-0.094
8.1408	-0.184	-0.094
8.1464	-0.183	-0.095
8.152	-0.182	-0.094
8.1568	-0.183	-0.094
8.1624	-0.184	-0.093
8.168	-0.186	-0.093
8.1728	-0.188	-0.092
8.1784	-0.189	-0.091
8.184	-0.189	-0.09
8.1888	-0.189	-0.088
8.1944	-0.188	-0.086
8.2	-0.188	-0.084
8.2048	-0.187	-0.084
8.2104	-0.185	-0.086
8.216	-0.185	-0.088
8.2208	-0.184	-0.09
8.2264	-0.183	-0.091
8.232	-0.181	-0.091
8.2368	-0.181	-0.091
8.2424	-0.181	-0.089
8.248	-0.181	-0.088
8.2528	-0.181	-0.088
8.2584	-0.181	-0.089
8.264	-0.182	-0.091
8.2688	-0.183	-0.093
8.2744	-0.183	-0.094
8.28	-0.184	-0.095
8.2848	-0.185	-0.093
8.2904	-0.185	-0.092
8.296	-0.186	-0.091
8.3008	-0.187	-0.089
8.3064	-0.188	-0.087
8.312	-0.187	-0.086
8.3168	-0.186	-0.087
8.3224	-0.185	-0.089
8.328	-0.183	-0.091
8.3328	-0.182	-0.092
8.3384	-0.181	-0.093
8.344	-0.182	-0.094
8.3488	-0.183	-0.094
8.3544	-0.184	-0.095
8.36	-0.185	-0.095
8.3648	-0.185	-0.095
8.3704	-0.185	-0.096
8.376	-0.184	-0.097
8.3808	-0.184	-0.097
8.3864	-0.184	-0.095
8.392	-0.184	-0.094
8.3968	-0.185	-0.094
8.4024	-0.185	-0.095
8.408	-0.185	-0.094
8.4128	-0.185	-0.093
8.4184	-0.185	-0.093
8.424	-0.185	-0.093
8.4288	-0.185	-0.093
8.4344	-0.184	-0.093
8.44	-0.183	-0.094
8.4448	-0.182	-0.095
8.4504	-0.181	-0.097
8.456	-0.18	-0.097
8.4608	-0.18	-0.098
8.4664	-0.181	-0.1
8.472	-0.183	-0.102
8.4768	-0.183	-0.103
8.4824	-0.184	-0.103
8.488	-0.184	-0.103
8.4928	-0.185	-0.102
8.4984	-0.185	-0.1
8.504	-0.185	-0.097
8.5088	-0.186	-0.097
8.5144	-0.186	-0.097
8.52	-0.185	-0.097
8.5248	-0.184	-0.096
8.5304	-0.182	-0.095
8.536	-0.181	-0.094
8.5408	-0.18	-0.093
8.5464	-0.179	-0.092
8.552	-0.179	-0.092
8.5568	-0.179	-0.093
8.5624	-0.179	-0.093
8.568	-0.179	-0.092
8.5728	-0.181	-0.09
8.5784	-0.183	-0.088
8.584	-0.184	-0.086
8.5888	-0.185	-0.086
8.5944	-0.185	-0.087
8.6	-0.183	-0.09
8.6048	-0.18	-0.093
8.6104	-0.177	-0.094
8.616	-0.176	-0.096
8.6208	-0.176	-0.098
8.6264	-0.177	-0.1
8.632	-0.178	-0.102
8.6368	-0.179	-0.103
8.6424	-0.18	-0.104
8.648	-0.18	-0.104
8.6528	-0.179	-0.105
8.6584	-0.178	-0.104
8.664	-0.176	-0.104
8.6688	-0.175	-0.104
8.6744	-0.175	-0.104
8.68	-0.174	-0.103
8.6848	-0.173	-0.101
8.6904	-0.173	-0.099
8.696	-0.175	-0.098
8.7008	-0.178	-0.099
8.7064	-0.18	-0.099
8.712	-0.181	-0.098
8.7168	-0.182	-0.098
8.7224	-0.182	-0.097
8.728	-0.182	-0.095
8.7328	-0.181	-0.093
8.7384	-0.181	-0.093
8.744	-0.181	-0.095
8.7488	-0.181	-0.098
8.7544	-0.18	-0.099
8.76	-0.179	-0.1
8.7648	-0.177	-0.1
8.7704	-0.175	-0.1
8.776	-0.174	-0.099
8.7808	-0.173	-0.097
8.7864	-0.172	-0.095
8.792	-0.172	-0.095
8.7968	-0.172	-0.094
8.8024	-0.171	-0.092
8.808	-0.171	-0.091
8.8128	-0.172	-0.09
8.8184	-0.172	-0.09
8.824	-0.173	-0.091
8.8288	-0.173	-0.091
8.8344	-0.174	-0.092
8.84	-0.174	-0.093
8.8448	-0.172	-0.094
8.8504	-0.17	-0.093
8.856	-0.169	-0.093
8.8608	-0.168	-0.092
8.8664	-0.167	-0.09
8.872	-0.167	-0.088
8.8768	-0.168	-0.086
8.8824	-0.169	-0.085
8.888	-0.17	-0.087
8.8928	-0.171	-0.09
8.8984	-0.171	-0.093
8.904	-0.17	-0.096
8.9088	-0.169	-0.097
8.9144	-0.168	-0.097
8.92	-0.166	-0.095
8.9248	-0.165	-0.092
8.9304	-0.165	-0.089
8.936	-0.165	-0.086
8.9408	-0.165	-0.085
8.9464	-0.165	-0.085
8.952	-0.165	-0.085
8.9568	-0.164	-0.087
8.9624	-0.164	-0.088
8.968	-0.163	-0.089
8.9728	-0.162	-0.09
8.9784	-0.161	-0.091
8.984	-0.161	-0.092
8.9888	-0.162	-0.092
8.9944	-0.163	-0.091
9	-0.164	-0.091
9.0048	-0.165	-0.09
9.0104	-0.166	-0.089
9.016	-0.165	-0.088
9.0208	-0.165	-0.087
9.0264	-0.163	-0.086
9.032	-0.162	-0.085
9.0368	-0.161	-0.085
9.0424	-0.16	-0.085
9.048	-0.159	-0.087
9.0528	-0.159	-0.089
9.0584	-0.159	-0.092
9.064	-0.159	-0.095
9.0688	-0.159	-0.097
9.0744	-0.159	-0.098
9.08	-0.158	-0.098
9.0848	-0.158	-0.096
9.0904	-0.158	-0.094
9.096	-0.159	-0.093
9.1008	-0.16	-0.091
9.1064	-0.162	-0.089
9.112	-0.164	-0.089
9.1168	-0.163	-0.089
9.1224	-0.161	-0.09
9.128	-0.16	-0.091
9.1328	-0.159	-0.093
9.1384	-0.158	-0.093
9.144	-0.157	-0.093
9.1488	-0.157	-0.093
9.1544	-0.157	-0.093
9.16	-0.159	-0.093
9.1648	-0.16	-0.093
9.1704	-0.161	-0.095
9.176	-0.162	-0.096
9.1808	-0.164	-0.098
9.1864	-0.165	-0.097
9.192	-0.165	-0.095
9.1968	-0.165	-0.093
9.2024	-0.165	-0.091
9.208	-0.164	-0.089
9.2128	-0.163	-0.087
9.2184	-0.161	-0.087
9.224	-0.16	-0.087
9.2288	-0.159	-0.088
9.2344	-0.158	-0.089
9.24	-0.158	-0.09
9.2448	-0.158	-0.092
9.2504	-0.159	-0.093
9.256	-0.16	-0.094
9.2608	-0.16	-0.095
9.2664	-0.161	-0.095
9.272	-0.162	-0.095
9.2768	-0.162	-0.095
9.2824	-0.163	-0.095
9.288	-0.164	-0.095
9.2928	-0.164	-0.095
9.2984	-0.164	-0.095
9.304	-0.164	-0.096
9.3088	-0.164	-0.097
9.3144	-0.165	-0.098
9.32	-0.165	-0.099
9.3248	-0.165	-0.099
9.3304	-0.165	-0.099
9.336	-0.166	-0.097
9.3408	-0.166	-0.095
9.3464	-0.165	-0.094
9.352	-0.165	-0.092
9.3568	-0.165	-0.091
9.3624	-0.165	-0.09
9.368	-0.166	-0.091
9.3728	-0.166	-0.092
9.3784	-0.165	-0.092
9.384	-0.163	-0.093
9.3888	-0.162	-0.094
9.3944	-0.162	-0.095
9.4	-0.163	-0.094
9.4048	-0.165	-0.093
9.4104	-0.166	-0.093
9.416	-0.168	-0.093
9.4208	-0.17	-0.093
9.4264	-0.169	-0.094
9.432	-0.167	-0.094
9.4368	-0.166	-0.094
9.4424	-0.166	-0.093
9.448	-0.167	-0.092
9.4528	-0.168	-0.091
9.4584	-0.17	-0.089
9.464	-0.171	-0.088
9.4688	-0.172	-0.087
9.4744	-0.172	-0.086
9.48	-0.171	-0.086
9.4848	-0.17	-0.084
9.4904	-0.17	-0.083
9.496	-0.17	-0.083
9.5008	-0.17	-0.085
9.5064	-0.169	-0.086
9.512	-0.167	-0.086
9.5168	-0.166	-0.086
9.5224	-0.165	-0.087
9.528	-0.165	-0.086
9.5328	-0.164	-0.084
9.5384	-0.164	-0.083
9.544	-0.165	-0.083
9.5488	-0.167	-0.083
9.5544	-0.169	-0.084
9.56	-0.17	-0.085
9.5648	-0.171	-0.087
9.5704	-0.172	-0.089
9.576	-0.172	-0.092
9.5808	-0.173	-0.094
9.5864	-0.175	-0.096
9.592	-0.176	-0.097
9.5968	-0.178	-0.098
9.6024	-0.179	-0.097
9.608	-0.179	-0.095
9.6128	-0.177	-0.094
9.6184	-0.175	-0.094
9.624	-0.173	-0.093
9.6288	-0.172	-0.093
9.6344	-0.172	-0.093
9.64	-0.173	-0.093
9.6448	-0.175	-0.092
9.6504	-0.177	-0.091
9.656	-0.178	-0.09
9.6608	-0.179	-0.091
9.6664	-0.178	-0.091
9.672	-0.176	-0.09
9.6768	-0.174	-0.089
9.6824	-0.173	-0.087
9.688	-0.172	-0.087
9.6928	-0.171	-0.087
9.6984	-0.173	-0.088
9.704	-0.175	-0.091
9.7088	-0.176	-0.093
9.7144	-0.176	-0.096
9.72	-0.177	-0.098
9.7248	-0.178	-0.098
9.7304	-0.178	-0.096
9.736	-0.176	-0.094
9.7408	-0.176	-0.093
9.7464	-0.176	-0.092
9.752	-0.176	-0.092
9.7568	-0.175	-0.093
9.7624	-0.174	-0.094
9.768	-0.174	-0.097
9.7728	-0.174	-0.098
9.7784	-0.174	-0.098
9.784	-0.174	-0.097
9.7888	-0.174	-0.096
9.7944	-0.174	-0.095
9.8	-0.175	-0.093
9.8048	-0.176	-0.092
9.8104	-0.176	-0.09
9.816	-0.175	-0.09
9.8208	-0.174	-0.089
9.8264	-0.172	-0.089
9.832	-0.171	-0.089
9.8368	-0.169	-0.09
9.8424	-0.168	-0.09
9.848	-0.168	-0.09
9.8528	-0.168	-0.091
9.8584	-0.168	-0.092
9.864	-0.168	-0.093
9.8688	-0.169	-0.093
9.8744	-0.169	-0.095
9.88	-0.169	-0.096
9.8848	-0.169	-0.095
9.8904	-0.17	-0.094
9.896	-0.172	-0.093
9.9008	-0.173	-0.091
9.9064	-0.174	-0.089
9.912	-0.176	-0.087
9.9168	-0.177	-0.085
9.9224	-0.177	-0.084
9.928	-0.175	-0.083
9.9328	-0.174	-0.083
9.9384	-0.172	-0.084
9.944	-0.171	-0.085
9.9488	-0.17	-0.088
9.9544	-0.17	-0.092
9.96	-0.17	-0.093
9.9648	-0.17	-0.095
9.9704	-0.17	-0.095
9.976	-0.17	-0.094
9.9808	-0.17	-0.093
9.9864	-0.17	-0.092
9.992	-0.17	-0.092
9.9968	-0.169	-0.092
10.0024	-0.169	-0.093
10.008	-0.168	-0.093
10.0128	-0.167	-0.093
10.0184	-0.167	-0.092
10.024	-0.168	-0.091
10.0288	-0.17	-0.09
10.0344	-0.171	-0.088
10.04	-0.172	-0.088
10.0448	-0.173	-0.088
10.0504	-0.173	-0.088
10.056	-0.172	-0.088
10.0608	-0.171	-0.088
10.0664	-0.17	-0.087
10.072	-0.168	-0.087
10.0768	-0.167	-0.088
10.0824	-0.167	-0.088
10.088	-0.167	-0.088
10.0928	-0.168	-0.088
10.0984	-0.169	-0.086
10.104	-0.168	-0.085
10.1088	-0.168	-0.083
10.1144	-0.168	-0.083
10.12	-0.167	-0.083
10.1248	-0.165	-0.085
10.1304	-0.164	-0.088
10.136	-0.165	-0.09
10.1408	-0.165	-0.091
10.1464	-0.166	-0.092
10.152	-0.168	-0.093
10.1568	-0.169	-0.093
10.1624	-0.169	-0.092
10.168	-0.169	-0.091
10.1728	-0.168	-0.089
10.1784	-0.168	-0.089
10.184	-0.168	-0.091
10.1888	-0.168	-0.093
10.1944	-0.169	-0.095
10.2	-0.168	-0.098
10.2048	-0.166	-0.1
10.2104	-0.165	-0.101
10.216	-0.163	-0.1
10.2208	-0.161	-0.099
10.2264	-0.159	-0.097
10.232	-0.157	-0.096
10.2368	-0.157	-0.095
10.2424	-0.158	-0.094
10.248	-0.159	-0.093
10.2528	-0.16	-0.093
10.2584	-0.162	-0.091
10.264	-0.165	-0.091
10.2688	-0.166	-0.09
10.2744	-0.166	-0.09
10.28	-0.165	-0.09
10.2848	-0.162	-0.091
10.2904	-0.161	-0.093
10.296	-0.159	-0.094
10.3008	-0.159	-0.095
10.3064	-0.159	-0.095
10.312	-0.161	-0.093
10.3168	-0.163	-0.091
10.3224	-0.162	-0.091
10.328	-0.16	-0.09
10.3328	-0.159	-0.088
10.3384	-0.157	-0.087
10.344	-0.155	-0.087
10.3488	-0.152	-0.088
10.3544	-0.15	-0.086
10.36	-0.148	-0.083
10.3648	-0.146	-0.082
10.3704	-0.146	-0.082
10.376	-0.146	-0.082
10.3808	-0.148	-0.083
10.3864	-0.151	-0.083
10.392	-0.153	-0.084
10.3968	-0.155	-0.086
10.4024	-0.155	-0.087
10.408	-0.154	-0.089
10.4128	-0.154	-0.09
10.4184	-0.152	-0.091
10.424	-0.151	-0.09
10.4288	-0.15	-0.09
10.4344	-0.149	-0.089
10.44	-0.149	-0.088
10.4448	-0.148	-0.087
10.4504	-0.147	-0.087
10.456	-0.147	-0.088
10.4608	-0.146	-0.089
10.4664	-0.144	-0.089
10.472	-0.144	-0.09
10.4768	-0.144	-0.091
10.4824	-0.144	-0.091
10.488	-0.145	-0.09
10.4928	-0.146	-0.088
10.4984	-0.146	-0.087
10.504	-0.145	-0.086
10.5088	-0.143	-0.083
10.5144	-0.141	-0.082
10.52	-0.138	-0.082
10.5248	-0.136	-0.082
10.5304	-0.135	-0.082
10.536	-0.134	-0.082
10.5408	-0.134	-0.081
10.5464	-0.135	-0.08
10.552	-0.135	-0.079
10.5568	-0.134	-0.077
10.5624	-0.134	-0.074
10.568	-0.134	-0.072
10.5728	-0.133	-0.07
10.5784	-0.131	-0.069
10.584	-0.131	-0.07
10.5888	-0.131	-0.07
10.5944	-0.131	-0.07
10.6	-0.13	-0.07
10.6048	-0.128	-0.07
10.6104	-0.127	-0.069
10.616	-0.124	-0.067
10.6208	-0.121	-0.065
10.6264	-0.118	-0.064
10.632	-0.115	-0.062
10.6368	-0.113	-0.062
10.6424	-0.113	-0.062
[truncated: 2,504 more rows]

## Sheet: Figure 3
Figure 3
Panel A				Panel B																		Panel C
	Absorbance at 460 nm				Norm. Absorbance														Norm. Absorbance		Norm. Absorbance		CD signal
Retention time, min	βCar cells, extract from purified BBP	ECH / CAN / βCar standards	βCar cells, extract from cell pellet	Wavelength, nm	Acetone (452)	Hexane (449)	THF (456)	MeOH (448)	Acetonitrile (451)	Phenol (462)	DMSO (466.5)	βME (469.5)	CS2 (481)	Diethyl ether (447.5)	Ethylacetate (447.5)	Toluene (460)	CHCl3 (460.5)	Wavelength, nm	BBP βCar	Wavelength, nm	Acetone (452)	Wavelength, nm	BBP βCar	BBP βCar smoothed	BmCBP Zea	BmCBP Zea smoothed	βCar in hexane	βCar in hexane smoothed
0	0	0	0	386	0.209	0.227	0.183	0.236	0.216	0.165	0.162	0.177	0.186	0.242	0.237	0.179	0.178	240	-0.236	386	-0.291	550	-0.115	-0.103	0.28	0.263	0.015	0.034
0.007	-5e-06	-5e-06	-3e-06	387	0.219	0.235	0.19	0.244	0.226	0.172	0.165	0.181	0.183	0.251	0.247	0.185	0.183	241	-0.278	387	-0.281	549	-0.035	-0.052	0.283	0.281	-0.008	0.032
0.013	-9e-06	-5e-06	-3e-06	388	0.228	0.245	0.2	0.258	0.233	0.178	0.17	0.185	0.187	0.262	0.259	0.193	0.19	242	-0.309	388	-0.272	548	-0.02	-0.009	0.277	0.296	0.033	0.031
0.02	-1.1e-05	-4e-06	1e-06	389	0.24	0.256	0.208	0.269	0.244	0.184	0.177	0.19	0.189	0.274	0.269	0.2	0.197	243	-0.335	389	-0.26	547	0.043	0.026	0.329	0.31	0.048	0.03
0.027	-1e-05	-3e-06	8e-06	390	0.249	0.266	0.217	0.282	0.256	0.192	0.183	0.196	0.193	0.285	0.281	0.208	0.204	244	-0.354	390	-0.251	546	0.045	0.053	0.307	0.322	-0.004	0.03
0.033	-8e-06	-2e-06	1.6e-05	391	0.259	0.279	0.225	0.291	0.265	0.2	0.189	0.2	0.193	0.296	0.293	0.215	0.211	245	-0.368	391	-0.241	545	0.046	0.075	0.304	0.332	0.071	0.03
0.04	-6e-06	0	2.2e-05	392	0.268	0.292	0.233	0.3	0.276	0.207	0.195	0.206	0.194	0.308	0.305	0.222	0.219	246	-0.378	392	-0.232	544	0.094	0.091	0.329	0.341	0.063	0.03
0.047	-6e-06	4e-06	2.5e-05	393	0.28	0.303	0.243	0.311	0.285	0.215	0.203	0.21	0.195	0.32	0.317	0.231	0.228	247	-0.385	393	-0.22	543	0.123	0.101	0.306	0.348	0.114	0.031
0.053	-7e-06	1e-05	2.5e-05	394	0.292	0.313	0.252	0.322	0.297	0.225	0.21	0.217	0.197	0.331	0.328	0.24	0.237	248	-0.389	394	-0.208	542	0.142	0.108	0.396	0.354	0.024	0.032
0.06	-1e-05	1.8e-05	2.2e-05	395	0.304	0.324	0.263	0.336	0.304	0.232	0.219	0.225	0.198	0.343	0.338	0.25	0.246	249	-0.391	395	-0.196	541	0.094	0.111	0.356	0.36	0.018	0.033
0.067	-1.3e-05	2.6e-05	1.8e-05	396	0.315	0.337	0.274	0.347	0.315	0.242	0.226	0.231	0.199	0.354	0.349	0.26	0.253	250	-0.391	396	-0.185	540	0.15	0.111	0.446	0.365	0.018	0.035
0.073	-1.4e-05	3.5e-05	1.4e-05	397	0.324	0.347	0.286	0.358	0.328	0.253	0.234	0.24	0.201	0.366	0.359	0.272	0.262	251	-0.39	397	-0.176	539	0.066	0.109	0.403	0.371	0.066	0.036
0.08	-1.3e-05	4.3e-05	1.2e-05	398	0.337	0.358	0.298	0.369	0.341	0.262	0.243	0.246	0.205	0.376	0.37	0.281	0.272	252	-0.386	398	-0.163	538	0.117	0.107	0.351	0.377	0.096	0.038
0.087	-1e-05	5e-05	1e-05	399	0.35	0.368	0.309	0.38	0.353	0.273	0.252	0.254	0.21	0.387	0.383	0.292	0.284	253	-0.382	399	-0.15	537	0.061	0.106	0.326	0.377	-0.014	0.04
0.093	-4e-06	5.6e-05	9e-06	400	0.361	0.379	0.321	0.391	0.36	0.282	0.261	0.265	0.214	0.398	0.393	0.304	0.294	254	-0.377	400	-0.139	536	0.102	0.103	0.381	0.383	0.012	0.042
0.1	3e-06	6e-05	9e-06	401	0.369	0.389	0.331	0.402	0.371	0.293	0.271	0.273	0.217	0.407	0.402	0.314	0.305	255	-0.372	401	-0.131	535	0.031	0.108	0.36	0.39	0.008	0.043
0.107	9e-06	6.4e-05	1e-05	402	0.38	0.399	0.343	0.413	0.382	0.304	0.281	0.285	0.219	0.418	0.412	0.325	0.316	256	-0.366	402	-0.12	534	0.151	0.107	0.434	0.394	0.011	0.045
0.113	1.4e-05	6.8e-05	1.2e-05	403	0.391	0.41	0.354	0.424	0.394	0.315	0.291	0.296	0.223	0.43	0.426	0.336	0.327	257	-0.358	403	-0.109	533	0.121	0.105	0.422	0.4	0.043	0.047
0.12	1.8e-05	7.1e-05	1.6e-05	404	0.401	0.423	0.364	0.438	0.405	0.326	0.301	0.304	0.227	0.442	0.439	0.348	0.338	258	-0.35	404	-0.099	532	0.029	0.105	0.324	0.398	0.109	0.049
0.127	2.1e-05	7.3e-05	2.2e-05	405	0.411	0.436	0.376	0.451	0.416	0.339	0.312	0.313	0.231	0.453	0.45	0.357	0.35	259	-0.342	405	-0.089	531	0.141	0.104	0.406	0.408	0.03	0.046
0.133	2.3e-05	7.6e-05	2.8e-05	406	0.423	0.452	0.385	0.467	0.427	0.349	0.323	0.325	0.236	0.466	0.464	0.368	0.362	260	-0.335	406	-0.077	530	0.176	0.106	0.455	0.411	0.033	0.047
0.14	2.5e-05	7.8e-05	3.5e-05	407	0.438	0.46	0.397	0.48	0.442	0.357	0.335	0.337	0.242	0.479	0.479	0.378	0.373	261	-0.328	407	-0.062	529	0.078	0.113	0.423	0.423	-0.036	0.046
0.147	2.7e-05	8e-05	4.1e-05	408	0.45	0.473	0.406	0.496	0.453	0.367	0.345	0.348	0.247	0.495	0.493	0.389	0.384	262	-0.321	408	-0.05	528	0.134	0.116	0.41	0.44	0.041	0.043
0.153	2.7e-05	8.4e-05	4.5e-05	409	0.463	0.488	0.418	0.513	0.466	0.378	0.353	0.358	0.254	0.511	0.508	0.399	0.394	263	-0.314	409	-0.037	527	0.12	0.123	0.496	0.448	0.09	0.038
0.16	2.6e-05	8.8e-05	4.7e-05	410	0.478	0.507	0.429	0.529	0.479	0.39	0.363	0.367	0.261	0.528	0.525	0.407	0.403	264	-0.306	410	-0.022	526	0.138	0.128	0.469	0.457	-0.032	0.037
0.167	2.4e-05	9.3e-05	4.7e-05	411	0.492	0.522	0.442	0.544	0.494	0.399	0.373	0.377	0.268	0.546	0.542	0.418	0.413	265	-0.297	411	-0.008	525	0.15	0.132	0.451	0.467	0.066	0.038
0.173	2.3e-05	9.9e-05	4.3e-05	412	0.508	0.54	0.453	0.56	0.511	0.41	0.384	0.387	0.275	0.564	0.561	0.429	0.424	266	-0.29	412	0.008	524	0.064	0.132	0.461	0.477	0.134	0.036
0.18	2.3e-05	0.000105	3.8e-05	413	0.526	0.559	0.467	0.58	0.528	0.42	0.396	0.398	0.283	0.581	0.579	0.441	0.435	267	-0.284	413	0.026	523	0.122	0.127	0.461	0.492	0.062	0.036
0.187	2.3e-05	0.00011	3.1e-05	414	0.542	0.58	0.48	0.598	0.547	0.431	0.405	0.406	0.29	0.599	0.596	0.453	0.447	268	-0.278	414	0.042	522	0.113	0.127	0.542	0.51	0.089	0.039
0.193	2.5e-05	0.000116	2.5e-05	415	0.559	0.598	0.495	0.613	0.563	0.441	0.415	0.417	0.298	0.616	0.615	0.464	0.46	269	-0.273	415	0.059	521	0.111	0.127	0.485	0.513	0.04	0.04
0.2	2.7e-05	0.000121	2.1e-05	416	0.575	0.616	0.511	0.629	0.58	0.454	0.427	0.427	0.306	0.634	0.632	0.477	0.473	270	-0.269	416	0.075	520	0.17	0.123	0.559	0.519	0.021	0.044
0.207	3e-05	0.000125	2e-05	417	0.593	0.629	0.527	0.644	0.597	0.466	0.438	0.435	0.316	0.65	0.649	0.491	0.487	271	-0.265	417	0.093	519	0.184	0.12	0.575	0.532	0.1	0.041
0.213	3.1e-05	0.00013	2.3e-05	418	0.61	0.648	0.543	0.66	0.614	0.48	0.45	0.446	0.324	0.665	0.665	0.505	0.501	272	-0.262	418	0.11	518	0.077	0.116	0.516	0.548	0.063	0.041
0.22	3.2e-05	0.000133	2.9e-05	419	0.628	0.666	0.56	0.676	0.631	0.495	0.461	0.456	0.332	0.68	0.678	0.521	0.515	273	-0.259	419	0.128	517	0.191	0.107	0.61	0.565	0.01	0.038
0.227	3.4e-05	0.000136	3.9e-05	420	0.642	0.679	0.578	0.687	0.647	0.51	0.475	0.469	0.34	0.693	0.689	0.537	0.529	274	-0.257	420	0.142	516	0.053	0.105	0.574	0.59	-0.073	0.037
0.233	3.5e-05	0.000137	4.9e-05	421	0.657	0.692	0.596	0.7	0.66	0.526	0.49	0.481	0.348	0.704	0.701	0.553	0.546	275	-0.255	421	0.157	515	0.106	0.1	0.634	0.621	-0.024	0.033
0.24	3.7e-05	0.000137	5.9e-05	422	0.671	0.7	0.613	0.709	0.672	0.541	0.504	0.494	0.358	0.713	0.711	0.569	0.562	276	-0.255	422	0.171	514	0.033	0.1	0.638	0.661	0.044	0.038
0.247	4e-05	0.000136	6.8e-05	423	0.682	0.713	0.627	0.718	0.687	0.559	0.519	0.506	0.365	0.721	0.721	0.587	0.578	277	-0.256	423	0.182	513	0.11	0.097	0.668	0.706	-0.04	0.036
0.253	4.1e-05	0.000134	7.4e-05	424	0.693	0.718	0.64	0.727	0.698	0.576	0.532	0.521	0.373	0.731	0.729	0.604	0.593	278	-0.259	424	0.193	512	0.092	0.093	0.658	0.751	0.016	0.036
0.26	4.2e-05	0.000133	8e-05	425	0.703	0.723	0.655	0.736	0.705	0.591	0.549	0.533	0.381	0.738	0.738	0.619	0.609	279	-0.263	425	0.203	511	0.106	0.088	0.778	0.808	0.022	0.03
0.267	4.2e-05	0.000132	8.7e-05	426	0.712	0.728	0.671	0.747	0.715	0.607	0.565	0.548	0.389	0.745	0.743	0.635	0.624	280	-0.267	426	0.212	510	0.095	0.089	0.897	0.861	0.128	0.031
0.273	4.1e-05	0.000132	9.6e-05	427	0.72	0.731	0.684	0.753	0.724	0.622	0.58	0.563	0.399	0.752	0.75	0.65	0.639	281	-0.272	427	0.22	509	0.02	0.085	0.949	0.926	0.074	0.034
0.28	3.9e-05	0.000133	0.000107	428	0.73	0.739	0.696	0.758	0.733	0.64	0.593	0.577	0.407	0.759	0.757	0.665	0.656	282	-0.278	428	0.23	508	0.06	0.083	1.014	0.997	0.087	0.033
0.287	3.7e-05	0.000134	0.000118	429	0.74	0.744	0.706	0.764	0.743	0.652	0.608	0.59	0.418	0.766	0.763	0.679	0.67	283	-0.285	429	0.24	507	0.14	0.089	1.074	1.071	0.082	0.036
0.293	3.6e-05	0.000134	0.000126	430	0.748	0.752	0.717	0.773	0.75	0.666	0.624	0.604	0.428	0.775	0.772	0.693	0.684	284	-0.294	430	0.248	506	0.137	0.085	1.207	1.156	0.059	0.039
0.3	3.6e-05	0.000135	0.000132	431	0.754	0.76	0.727	0.784	0.759	0.677	0.639	0.617	0.44	0.784	0.781	0.706	0.695	285	-0.306	431	0.254	505	0.092	0.094	1.273	1.234	-0.043	0.045
0.307	3.7e-05	0.000136	0.000135	432	0.76	0.768	0.734	0.796	0.765	0.691	0.654	0.631	0.452	0.794	0.792	0.718	0.705	286	-0.319	432	0.26	504	0.113	0.096	1.269	1.323	0.042	0.051
0.313	3.9e-05	0.000137	0.000137	433	0.77	0.778	0.741	0.809	0.776	0.702	0.668	0.648	0.464	0.807	0.801	0.728	0.717	287	-0.333	433	0.27	503	0.084	0.099	1.341	1.404	0.034	0.055
0.32	4.1e-05	0.000138	0.000137	434	0.784	0.791	0.747	0.824	0.785	0.711	0.682	0.665	0.475	0.819	0.814	0.737	0.726	288	-0.347	434	0.284	502	0.134	0.104	1.451	1.478	0.062	0.057
0.327	4.3e-05	0.000141	0.000137	435	0.797	0.804	0.754	0.838	0.797	0.722	0.694	0.677	0.489	0.834	0.828	0.744	0.736	289	-0.36	435	0.297	501	0.09	0.115	1.516	1.544	0.019	0.064
0.333	4.5e-05	0.000144	0.000138	436	0.807	0.817	0.761	0.856	0.808	0.732	0.705	0.69	0.503	0.85	0.845	0.75	0.743	290	-0.371	436	0.307	500	0.154	0.132	1.659	1.615	0.074	0.07
0.34	4.5e-05	0.000148	0.00014	437	0.818	0.838	0.769	0.871	0.821	0.739	0.715	0.7	0.516	0.868	0.863	0.756	0.753	291	-0.382	437	0.318	499	0.06	0.146	1.715	1.692	0.035	0.075
0.347	4.5e-05	0.000151	0.000143	438	0.831	0.859	0.778	0.889	0.836	0.744	0.725	0.712	0.529	0.886	0.88	0.762	0.761	292	-0.392	438	0.331	498	0.134	0.163	1.798	1.754	0.147	0.077
0.353	4.4e-05	0.000154	0.000148	439	0.847	0.877	0.786	0.907	0.853	0.752	0.734	0.725	0.542	0.902	0.897	0.767	0.77	293	-0.401	439	0.347	497	0.205	0.179	1.819	1.811	0.025	0.082
0.36	4.3e-05	0.000157	0.000155	440	0.864	0.896	0.796	0.927	0.868	0.758	0.744	0.735	0.557	0.92	0.914	0.775	0.777	294	-0.41	440	0.364	496	0.147	0.196	1.83	1.855	0.104	0.089
0.367	4.2e-05	0.000159	0.000163	441	0.88	0.916	0.807	0.94	0.882	0.763	0.752	0.744	0.574	0.938	0.932	0.783	0.784	295	-0.419	441	0.38	495	0.252	0.22	1.932	1.898	0.097	0.089
0.373	4.2e-05	0.000162	0.000172	442	0.895	0.937	0.821	0.953	0.899	0.769	0.761	0.752	0.587	0.957	0.949	0.792	0.794	296	-0.427	442	0.395	494	0.245	0.243	1.855	1.926	0.151	0.091
0.38	4.3e-05	0.000164	0.000182	443	0.909	0.956	0.837	0.964	0.914	0.777	0.767	0.76	0.601	0.968	0.965	0.802	0.805	297	-0.434	443	0.409	493	0.268	0.263	1.933	1.937	0.088	0.09
0.387	4.3e-05	0.000167	0.00019	444	0.927	0.969	0.851	0.98	0.931	0.785	0.776	0.771	0.615	0.977	0.977	0.811	0.816	298	-0.44	444	0.427	492	0.362	0.291	2.017	1.934	0.096	0.098
0.393	4.4e-05	0.00017	0.000196	445	0.946	0.982	0.866	0.991	0.946	0.796	0.785	0.777	0.628	0.986	0.986	0.823	0.829	299	-0.445	445	0.446	491	0.333	0.316	2.028	1.92	0.086	0.099
0.4	4.3e-05	0.000173	0.0002	446	0.962	0.992	0.883	0.996	0.959	0.808	0.792	0.783	0.642	0.995	0.996	0.836	0.837	300	-0.45	446	0.462	490	0.365	0.346	1.951	1.894	0.081	0.104
0.407	4.3e-05	0.000176	0.000201	447	0.973	0.997	0.902	0.998	0.97	0.821	0.803	0.792	0.653	1	1	0.849	0.85	301	-0.455	447	0.473	489	0.313	0.371	1.822	1.879	0.154	0.107
0.413	4.1e-05	0.000178	0.000199	448	0.982	1	0.918	0.998	0.985	0.835	0.813	0.798	0.665	1	1	0.864	0.863	302	-0.459	448	0.482	488	0.427	0.412	1.878	1.853	0.06	0.108
0.42	3.9e-05	0.00018	0.000197	449	0.99	1	0.934	1	0.994	0.849	0.825	0.808	0.675	0.999	0.997	0.879	0.878	303	-0.463	449	0.49	487	0.437	0.438	1.797	1.836	0.106	0.107
0.427	3.7e-05	0.000181	0.000194	450	0.995	1	0.949	0.993	0.998	0.866	0.836	0.819	0.687	0.995	0.995	0.894	0.89	304	-0.466	450	0.495	486	0.413	0.464	1.796	1.811	0.122	0.106
0.433	3.6e-05	0.000182	0.000192	451	0.998	0.997	0.965	0.984	0.998	0.881	0.847	0.829	0.697	0.99	0.991	0.911	0.904	305	-0.469	451	0.498	485	0.453	0.499	1.698	1.785	0.151	0.109
0.44	3.6e-05	0.000182	0.000191	452	1	0.987	0.976	0.973	1	0.897	0.859	0.84	0.708	0.982	0.98	0.928	0.922	306	-0.471	452	0.5	484	0.472	0.517	1.709	1.77	0.127	0.112
0.447	3.8e-05	0.000181	0.00019	453	0.998	0.974	0.986	0.967	0.998	0.911	0.874	0.85	0.717	0.97	0.966	0.941	0.938	307	-0.472	453	0.498	483	0.567	0.542	1.708	1.739	0.171	0.112
0.453	4e-05	0.00018	0.00019	454	0.992	0.958	0.993	0.96	0.989	0.928	0.889	0.865	0.725	0.96	0.953	0.956	0.95	308	-0.474	454	0.492	482	0.621	0.568	1.722	1.724	0.122	0.115
0.46	4.3e-05	0.000178	0.00019	455	0.984	0.943	0.999	0.944	0.983	0.945	0.903	0.875	0.735	0.949	0.94	0.973	0.961	309	-0.475	455	0.484	481	0.596	0.59	1.77	1.726	0.105	0.113
0.467	4.5e-05	0.000175	0.000189	456	0.976	0.927	1	0.927	0.976	0.959	0.917	0.887	0.742	0.933	0.925	0.985	0.971	310	-0.475	456	0.476	480	0.641	0.615	1.836	1.732	0.051	0.118
0.473	4.6e-05	0.000172	0.000187	457	0.963	0.911	0.999	0.911	0.968	0.97	0.929	0.9	0.751	0.915	0.909	0.992	0.979	311	-0.476	457	0.463	479	0.659	0.629	1.699	1.741	0.055	0.118
0.48	4.5e-05	0.00017	0.000185	458	0.949	0.893	0.993	0.898	0.957	0.98	0.944	0.912	0.757	0.902	0.896	0.994	0.991	312	-0.476	458	0.449	478	0.741	0.641	1.808	1.743	0.109	0.122
0.487	4.5e-05	0.000169	0.000183	459	0.939	0.875	0.987	0.889	0.944	0.986	0.958	0.925	0.766	0.89	0.886	0.999	0.996	313	-0.476	459	0.439	477	0.564	0.646	1.713	1.76	0.083	0.123
0.493	4.3e-05	0.00017	0.000182	460	0.93	0.862	0.98	0.88	0.933	0.992	0.969	0.937	0.777	0.878	0.875	1	1	314	-0.476	460	0.43	476	0.634	0.656	1.784	1.795	0.146	0.127
0.5	4.2e-05	0.000172	0.000183	461	0.919	0.849	0.973	0.873	0.922	0.997	0.976	0.946	0.788	0.866	0.863	0.999	0.999	315	-0.476	461	0.419	475	0.687	0.657	1.805	1.832	0.067	0.126
0.507	4.1e-05	0.000175	0.000187	462	0.904	0.838	0.963	0.864	0.909	1	0.981	0.954	0.801	0.855	0.852	0.998	0.998	316	-0.476	462	0.404	474	0.57	0.65	1.759	1.862	0.165	0.128
0.513	4.1e-05	0.000179	0.000192	463	0.89	0.828	0.949	0.86	0.897	0.998	0.989	0.965	0.811	0.847	0.844	0.994	0.994	317	-0.476	463	0.39	473	0.72	0.645	1.979	1.89	0.104	0.127
0.52	4.2e-05	0.000183	0.000198	464	0.879	0.817	0.938	0.856	0.89	0.991	0.995	0.973	0.824	0.841	0.838	0.987	0.99	318	-0.476	464	0.379	472	0.673	0.635	1.923	1.932	0.158	0.127
0.527	4.4e-05	0.000186	0.000202	465	0.871	0.815	0.924	0.851	0.882	0.983	0.999	0.981	0.835	0.836	0.835	0.975	0.984	319	-0.475	465	0.371	471	0.601	0.627	1.876	1.981	0.19	0.129
0.533	4.6e-05	0.000189	0.000202	466	0.864	0.815	0.91	0.851	0.875	0.977	1	0.987	0.848	0.834	0.835	0.963	0.979	320	-0.475	466	0.364	470	0.593	0.622	2.012	2.035	0.156	0.127
0.54	4.8e-05	0.000191	0.0002	467	0.859	0.817	0.897	0.851	0.868	0.966	1	0.992	0.863	0.835	0.834	0.95	0.971	321	-0.475	467	0.359	469	0.567	0.611	2.082	2.095	0.196	0.128
0.547	5e-05	0.000193	0.000196	468	0.856	0.82	0.887	0.851	0.862	0.95	0.998	0.996	0.881	0.837	0.837	0.936	0.963	322	-0.474	468	0.356	468	0.625	0.605	2.238	2.135	0.131	0.13
0.553	5.2e-05	0.000194	0.000192	469	0.853	0.828	0.876	0.853	0.86	0.933	0.991	0.998	0.892	0.844	0.842	0.922	0.949	323	-0.474	469	0.353	467	0.639	0.599	2.289	2.182	0.12	0.132
0.56	5.5e-05	0.000195	0.00019	470	0.851	0.83	0.864	0.856	0.856	0.92	0.985	1	0.903	0.847	0.847	0.909	0.936	324	-0.473	470	0.351	466	0.593	0.606	2.13	2.215	0.133	0.135
0.567	5.7e-05	0.000194	0.00019	471	0.851	0.838	0.852	0.86	0.856	0.91	0.975	0.992	0.915	0.851	0.849	0.896	0.92	325	-0.473	471	0.351	465	0.549	0.599	2.192	2.251	0.104	0.143
0.573	5.9e-05	0.000193	0.000192	472	0.851	0.843	0.842	0.86	0.858	0.899	0.965	0.985	0.932	0.853	0.853	0.88	0.908	326	-0.472	472	0.351	464	0.605	0.596	2.277	2.272	0.17	0.148
0.58	6e-05	0.000191	0.000194	473	0.855	0.851	0.841	0.862	0.858	0.885	0.959	0.981	0.947	0.855	0.856	0.871	0.902	327	-0.472	473	0.355	463	0.653	0.601	2.429	2.273	0.133	0.149
0.587	6e-05	0.000189	0.000196	474	0.858	0.856	0.84	0.86	0.86	0.872	0.95	0.975	0.958	0.853	0.856	0.861	0.895	328	-0.471	474	0.358	462	0.586	0.605	2.309	2.273	0.124	0.15
0.593	6e-05	0.000188	0.000195	475	0.859	0.856	0.838	0.858	0.864	0.858	0.939	0.967	0.969	0.851	0.856	0.854	0.886	329	-0.471	475	0.359	461	0.593	0.616	2.245	2.264	0.081	0.148
0.6	5.8e-05	0.000187	0.000193	476	0.861	0.856	0.837	0.851	0.868	0.847	0.924	0.962	0.977	0.849	0.85	0.845	0.879	330	-0.47	476	0.361	460	0.615	0.63	2.201	2.231	0.134	0.147
0.607	5.7e-05	0.000186	0.000191	477	0.861	0.854	0.838	0.842	0.866	0.839	0.913	0.954	0.985	0.846	0.843	0.839	0.871	331	-0.47	477	0.361	459	0.619	0.646	2.155	2.202	0.117	0.143
0.613	5.6e-05	0.000186	0.000191	478	0.861	0.851	0.841	0.829	0.866	0.835	0.902	0.948	0.993	0.835	0.831	0.834	0.864	332	-0.469	478	0.361	458	0.667	0.66	2.227	2.167	0.163	0.144
0.62	5.6e-05	0.000185	0.000193	479	0.859	0.841	0.844	0.816	0.862	0.832	0.894	0.937	0.997	0.822	0.82	0.834	0.859	333	-0.468	479	0.359	457	0.658	0.671	2.152	2.132	0.13	0.142
0.627	5.5e-05	0.000184	0.000197	480	0.855	0.825	0.848	0.8	0.858	0.828	0.886	0.925	0.999	0.804	0.804	0.835	0.859	334	-0.468	480	0.355	456	0.713	0.686	2.121	2.094	0.167	0.144
0.633	5.5e-05	0.000183	0.0002	481	0.845	0.807	0.851	0.78	0.849	0.827	0.878	0.91	0.997	0.786	0.783	0.835	0.858	335	-0.468	481	0.345	455	0.651	0.707	1.95	2.043	0.155	0.144
0.64	5.3e-05	0.000182	0.000203	482	0.835	0.786	0.852	0.756	0.84	0.828	0.873	0.904	1	0.764	0.76	0.835	0.858	336	-0.467	482	0.335	454	0.73	0.717	1.946	1.992	0.159	0.143
0.647	5.1e-05	0.000181	0.000203	483	0.823	0.765	0.854	0.731	0.826	0.832	0.869	0.898	0.996	0.741	0.736	0.839	0.856	337	-0.466	483	0.323	453	0.768	0.724	1.932	1.941	0.183	0.143
0.653	4.8e-05	0.00018	0.000201	484	0.808	0.742	0.854	0.707	0.812	0.835	0.866	0.894	0.992	0.715	0.711	0.842	0.856	338	-0.466	484	0.308	452	0.786	0.731	1.968	1.901	0.158	0.142
0.66	4.6e-05	0.000179	0.000198	485	0.789	0.713	0.851	0.678	0.795	0.838	0.864	0.885	0.985	0.686	0.682	0.845	0.855	339	-0.465	485	0.289	451	0.712	0.746	1.834	1.864	0.153	0.142
[truncated: 5,899 more rows]

## Sheet: Figure 4
Figure 4
[truncated: 6,002 more rows]

[truncated: 3 more sheets: Supplementary Figure 1, Supplementary Figure 4, Supplementary Figure 5]
